# Supplementary material for: Bis[μ-2-(4-hy­droxy­phen­yl)acetato]-κ3 O,O′:O;κ3 O:O,O′-bis­{aqua­(4,4′-bipyridine-κN)bis­[2-(4-hy­droxy­phen­yl)acetato-κ2 O,O′]ytterbium(III)} monohydrate
Source: Acta Crystallogr Sect E Struct Rep Online. 2010 Oct 31;66(Pt 11):m1489. doi: 10.1107/S1600536810043643 (PMC3009163; doi:10.1107/S1600536810043643)
Supplement: Supplementary file 2 [file e-66-m1489-Isup2.hkl]

# 
# h,k,l, Fc-squared, Fo-squared, sigma(Fo-squared) and status flag 
# 
data_I
_shelx_title ' J in P-1' 
_shelx_refln_list_code          4 
_shelx_F_calc_maximum      400.71 
_exptl_crystal_F_000      1616.00 
_reflns_d_resolution_high  0.8409 
 
loop_ 
 _symmetry_equiv_pos_as_xyz 
 'x, y, z' 
 '-x, -y, -z' 
 
_cell_length_a    11.6885 
_cell_length_b    16.1322 
_cell_length_c    18.4560 
_cell_angle_alpha  83.269 
_cell_angle_beta   72.377 
_cell_angle_gamma  71.441 
 
_shelx_F_squared_multiplier     1.000 
 
loop_ 
 _refln_index_h 
 _refln_index_k 
 _refln_index_l 
 _refln_F_squared_calc 
 _refln_F_squared_meas 
 _refln_F_squared_sigma 
 _refln_observed_status 
   1   0   0    11493.39    11908.15    266.54 o 
   2   0   0    86928.90    83233.15   1682.59 o 
   3   0   0     1394.54     1537.88     39.23 o 
   4   0   0    12865.33    13717.08    194.14 o 
   5   0   0    18912.65    18566.27    259.19 o 
   6   0   0      147.25      106.91     22.10 o 
   7   0   0    16371.75    16214.24    278.27 o 
   8   0   0    11760.22    12408.32    339.09 o 
   9   0   0     1249.02     1196.05    115.52 o 
  10   0   0     1640.89     1774.87    177.54 o 
  11   0   0      113.09      102.42     86.57 o 
  12   0   0     1416.71     1164.57    401.98 o 
 -12   1   0       33.74       46.70     89.93 o 
 -11   1   0      556.45      440.45    114.08 o 
 -10   1   0        1.37        0.00     99.09 o 
  -9   1   0     6533.20     6543.28    592.04 o 
  -8   1   0     7617.03     6954.79    629.52 o 
  -7   1   0     9492.95     9456.57    558.07 o 
  -6   1   0    13039.47    12947.11    206.04 o 
  -5   1   0     5991.25     5897.57    111.74 o 
  -4   1   0     9337.17     9728.06    151.29 o 
  -3   1   0     5232.32     5433.71     85.92 o 
  -2   1   0    76733.63    75198.15   1253.56 o 
  -1   1   0    62443.82    61973.99   1259.33 o 
   0   1   0     2203.42        0.00      4.37 o 
   2   1   0     3640.62     3806.11     70.71 o 
   3   1   0      265.20      331.16     25.04 o 
   4   1   0    37423.93    38016.42    467.93 o 
   5   1   0     3601.52     3714.33     77.13 o 
   6   1   0    37401.52    37497.61    483.28 o 
   7   1   0     2009.10     2027.61     66.59 o 
   8   1   0     5891.52     5418.28    234.58 o 
   9   1   0     2077.82     2107.10    145.16 o 
  10   1   0      530.71      605.35     99.10 o 
  11   1   0     2748.96     2224.08    174.52 o 
  12   1   0      155.83      103.84    100.96 o 
 -12   2   0       53.59       82.57     96.41 o 
 -11   2   0      654.94      610.93    128.96 o 
 -10   2   0     8543.47     9154.17    382.40 o 
  -9   2   0      181.41      181.23     95.89 o 
  -8   2   0    10666.29    10468.82    377.17 o 
  -7   2   0     5064.09     5444.39    357.32 o 
  -6   2   0      652.13      654.17     59.09 o 
  -5   2   0      190.87      253.34     33.46 o 
  -4   2   0      159.42      147.74     34.62 o 
  -3   2   0    63753.69    61172.08   1334.82 o 
  -2   2   0    19428.58    19100.18    293.56 o 
  -1   2   0    22752.09    23127.82    405.40 o 
   0   2   0     9344.39     9668.65    948.26 o 
   1   2   0        7.90        0.00     11.49 o 
   2   2   0    58400.84    59098.41    908.83 o 
   3   2   0     6569.07     7086.06    103.21 o 
   4   2   0    21672.54    22029.14    337.22 o 
   5   2   0    47259.00    47429.97    583.58 o 
   6   2   0     2715.93     2829.03     69.77 o 
   7   2   0     8932.16     9150.37    241.58 o 
   8   2   0       10.23        3.29     21.67 o 
   9   2   0      556.53      543.45     63.00 o 
  10   2   0     5048.77     5131.59    225.68 o 
  11   2   0      712.95      552.61    103.04 o 
  12   2   0     5083.66     5022.87    249.83 o 
 -11   3   0     2904.32     3269.03    267.11 o 
 -10   3   0     2717.46     2768.78    241.20 o 
  -9   3   0    10461.70    10251.47    454.92 o 
  -8   3   0      464.49      643.76    107.84 o 
  -7   3   0      376.45      427.25    211.22 o 
  -6   3   0       43.78       34.17     31.47 o 
  -5   3   0     4058.14     4271.65    113.14 o 
  -4   3   0    75269.73    73971.39   1656.06 o 
  -3   3   0      212.36      223.58     21.69 o 
  -2   3   0    40660.97    41094.01    539.11 o 
  -1   3   0     3927.05     4213.13    126.00 o 
   0   3   0     1333.32     1386.64     61.12 o 
   1   3   0     1693.02     1898.77     59.27 o 
   2   3   0       24.98       22.51     13.13 o 
   3   3   0    74464.50    73616.79   1253.16 o 
   4   3   0    12960.91    13381.00    199.10 o 
   5   3   0     5138.57     5146.37     91.85 o 
   6   3   0     4836.56     4633.34     96.58 o 
   7   3   0       17.00       17.40     16.56 o 
   8   3   0      217.21      252.19     30.78 o 
   9   3   0      839.13      860.79     68.48 o 
  10   3   0     7096.15     6978.81    194.34 o 
  11   3   0     7809.20     8271.48    295.76 o 
  12   3   0      273.56      254.51     91.43 o 
  13   3   0     2230.10     2159.21    232.45 o 
 -11   4   0     5275.23     4749.73    315.76 o 
 -10   4   0     2718.13     2655.97    231.49 o 
  -9   4   0      524.78      399.19    107.44 o 
  -8   4   0        0.43        0.00     69.34 o 
  -7   4   0       18.65        0.00     47.72 o 
  -6   4   0     7762.63     7819.75    166.51 o 
  -5   4   0    17769.06    18611.70    284.91 o 
  -4   4   0     7154.81     7142.97    131.61 o 
  -3   4   0    43183.89    42403.00    568.54 o 
  -2   4   0     1963.99     1966.44     70.82 o 
  -1   4   0     1923.97     1988.12    112.31 o 
   0   4   0     3416.33     3489.28     82.39 o 
   1   4   0    21411.23    21550.96    526.38 o 
   2   4   0   119720.82   110549.45   2250.35 o 
   3   4   0      261.15      222.40     35.38 o 
   4   4   0    63186.88    65594.77    960.72 o 
   5   4   0     9303.20     9710.74    159.92 o 
   6   4   0       15.80        9.00     14.92 o 
   7   4   0     3677.44     3712.23     92.47 o 
   8   4   0      437.75      393.12     43.40 o 
   9   4   0    10403.59    10558.29    237.81 o 
  10   4   0     1607.83     1682.04    118.03 o 
  11   4   0     2660.12     2961.75    184.55 o 
  12   4   0      712.97      676.53    136.20 o 
  13   4   0        6.59        0.00     99.01 o 
 -11   5   0      158.95      180.01    114.11 o 
 -10   5   0      632.43      644.10    137.13 o 
  -9   5   0       99.17       48.57     78.24 o 
  -8   5   0      788.98      799.06    299.92 o 
  -7   5   0     9884.11    10131.25    394.15 o 
  -6   5   0      414.71      479.15     55.63 o 
  -5   5   0     7140.13     6544.87    153.41 o 
  -4   5   0    12411.59    11825.72    224.30 o 
  -3   5   0     1997.01     1867.95     72.68 o 
  -2   5   0     5489.76     5641.47    116.99 o 
  -1   5   0      249.69      213.49     22.93 o 
   0   5   0    29955.56    30528.31    417.22 o 
   1   5   0    34363.55    34997.03    522.53 o 
   2   5   0    23440.54    22974.44    428.59 o 
   3   5   0    45097.27    43804.26    921.40 o 
   4   5   0       94.62       80.05     16.20 o 
   5   5   0        5.32        0.00     17.22 o 
   6   5   0     3054.13     3083.53     90.21 o 
   7   5   0     2943.34     3085.02     99.83 o 
   8   5   0    14671.12    15062.84    239.43 o 
   9   5   0       66.24       57.68     38.57 o 
  10   5   0    10955.81    11119.43    284.12 o 
  11   5   0      857.28      802.66     73.51 o 
  12   5   0       70.79      195.16     99.05 o 
  13   5   0      578.61      405.28    135.95 o 
 -10   6   0       40.59        0.00     86.71 o 
  -9   6   0     1085.72      688.00    137.65 o 
  -8   6   0     4876.31     4441.83    261.57 o 
  -7   6   0      785.15      678.51    110.23 o 
  -6   6   0    16217.92    15864.75    357.96 o 
  -5   6   0     2442.41     2488.96    148.98 o 
  -4   6   0     7671.39     8080.52    180.50 o 
  -3   6   0      870.86      850.14     52.02 o 
  -2   6   0       14.09        8.16     17.00 o 
  -1   6   0    32790.09    33023.07    451.67 o 
   0   6   0     1649.80     1416.45    100.43 o 
   1   6   0    35302.99    35089.66    475.16 o 
   2   6   0    26840.43    27409.84    480.60 o 
   3   6   0     3573.34     3605.90    130.29 o 
   4   6   0     5422.41     5766.36    154.16 o 
   5   6   0       67.22       57.25     18.58 o 
   6   6   0    21948.70    22331.34    332.77 o 
   7   6   0    12107.96    12452.91    220.92 o 
   8   6   0     4581.54     4706.38    118.97 o 
   9   6   0     9509.30     9517.98    249.04 o 
  10   6   0      233.20      122.44     46.01 o 
  11   6   0      118.26       47.76     42.39 o 
  12   6   0       66.18       47.42     85.30 o 
  13   6   0      620.20      381.69    119.10 o 
 -10   7   0      429.02      334.88    281.42 o 
  -9   7   0      645.90      509.31    126.93 o 
  -8   7   0     6373.27     6059.89    217.61 o 
  -7   7   0     8429.10     8439.39    238.39 o 
  -6   7   0      776.73      709.18     90.96 o 
  -5   7   0     2235.16     2210.83     98.00 o 
  -4   7   0        8.22       44.41     28.47 o 
  -3   7   0     1414.45     1411.50     80.26 o 
  -2   7   0    17694.90    18176.45    263.50 o 
  -1   7   0       39.87       21.94     19.55 o 
   0   7   0    88235.68    89981.14   1138.56 o 
   1   7   0     2510.01     2582.60     79.13 o 
   2   7   0      838.69      924.06     62.24 o 
   3   7   0    11657.59    13101.84    287.17 o 
   4   7   0      386.01      293.93     41.44 o 
   5   7   0    12613.04    11674.17    221.31 o 
   6   7   0     2972.64     3138.00    122.88 o 
   7   7   0    12959.54    12796.99    293.55 o 
   8   7   0     5829.49     6105.01    159.78 o 
   9   7   0      581.31      468.55     51.68 o 
  10   7   0       37.01       22.90     34.20 o 
  11   7   0       35.55        0.00     36.18 o 
  12   7   0     4337.42     4451.66    341.70 o 
  13   7   0     2107.33     1838.69    284.70 o 
  -9   8   0     4193.16     3843.97    337.25 o 
  -8   8   0     3191.74     3216.60    151.50 o 
  -7   8   0     2280.96     2193.79    129.17 o 
  -6   8   0     4986.29     5164.86    347.45 o 
  -5   8   0       22.81       12.48     30.76 o 
  -4   8   0     7217.00     7601.99    188.16 o 
  -3   8   0     3475.27     3370.60    101.01 o 
  -2   8   0    19318.57    19856.14    322.39 o 
  -1   8   0    18463.61    17779.87    290.42 o 
   0   8   0     2750.78     3086.88     80.05 o 
   1   8   0      713.09      588.93     82.24 o 
   2   8   0      868.38      907.37     45.95 o 
   3   8   0     8948.92     8149.67    212.31 o 
   4   8   0    26373.97    27283.24    534.38 o 
   5   8   0     5365.63     5592.16    176.47 o 
   6   8   0    34249.70    34686.57    661.80 o 
   7   8   0      229.50      221.53     46.99 o 
   8   8   0      147.86      174.73     48.15 o 
   9   8   0       78.07       29.48     34.07 o 
  10   8   0      782.01      803.72     77.26 o 
  11   8   0     6576.09     6811.60    247.49 o 
  12   8   0      178.47       45.14     91.44 o 
  13   8   0     3730.36     4300.44    310.78 o 
  -9   9   0      122.29       85.09    106.31 o 
  -8   9   0     2587.96     2520.10    196.97 o 
  -7   9   0      991.82     1052.68    113.51 o 
  -6   9   0      357.02      250.10     62.70 o 
  -5   9   0     1224.12     1392.23    111.74 o 
  -4   9   0       36.17       23.54     39.80 o 
  -3   9   0    20100.48    19510.12    419.51 o 
  -2   9   0     4455.28     4476.52    130.22 o 
  -1   9   0    11278.67    11148.17    206.99 o 
   0   9   0     2647.88     2466.40     76.72 o 
   1   9   0       81.63       63.22     22.75 o 
   2   9   0    37952.44    38111.66    831.50 o 
   3   9   0     3718.06     3560.11    235.90 o 
   4   9   0    24730.61    24467.42    498.55 o 
   5   9   0    33741.40    34357.48    662.84 o 
   6   9   0     1025.76     1017.91     80.78 o 
   7   9   0     4298.48     4762.97    162.65 o 
   8   9   0      495.37      516.09     68.05 o 
   9   9   0     3527.85     3816.80    136.01 o 
  10   9   0     8304.93     8510.14    252.07 o 
  11   9   0     1073.44     1229.08     95.81 o 
  12   9   0     6390.53     6678.82    291.36 o 
  13   9   0      412.57      439.08    135.17 o 
  -8  10   0      212.55      191.92    129.01 o 
  -7  10   0      525.60      429.26     82.34 o 
  -6  10   0     3530.45     3437.73    176.10 o 
  -5  10   0     1122.51      942.08    101.83 o 
  -4  10   0    21815.66    21255.87    603.99 o 
  -3  10   0       22.62       58.24     37.15 o 
  -2  10   0     6532.69     6773.50    158.92 o 
  -1  10   0      125.95       99.78     29.83 o 
   0  10   0      102.64       46.07     25.57 o 
   1  10   0     6870.25     7123.73    207.48 o 
   2  10   0      128.46      178.40     28.32 o 
   3  10   0    39300.93    37703.14    601.14 o 
   4  10   0    10415.20    10939.05    281.13 o 
   5  10   0     8362.77     8158.16    412.93 o 
   6  10   0     1656.13     1549.70    102.90 o 
   7  10   0     1109.38     1185.61     94.78 o 
   8  10   0     1105.51     1254.18     96.58 o 
   9  10   0     2918.13     2991.91    142.45 o 
  10  10   0    11651.82    11956.85    323.06 o 
  11  10   0     9294.38     9208.83    342.64 o 
  12  10   0       55.69       27.92     49.60 o 
  -8  11   0      284.44      286.89     79.41 o 
  -7  11   0      174.52      166.75     70.67 o 
  -6  11   0     3719.54     4032.80    193.21 o 
  -5  11   0     6211.96     6051.10    224.27 o 
  -4  11   0     3155.95     2983.32    135.63 o 
  -3  11   0     9211.99     8975.15    334.58 o 
  -2  11   0        9.15        0.00     29.85 o 
  -1  11   0     2995.26     3021.39    201.07 o 
   0  11   0     1323.15     1424.00     71.28 o 
   1  11   0     5509.04     5495.19    124.46 o 
   2  11   0    37776.85    37149.20    610.18 o 
   3  11   0       25.41       31.31     27.69 o 
   4  11   0     9133.14     8780.12    284.45 o 
   5  11   0     1139.22     1205.56    101.06 o 
   6  11   0      315.23      380.96     96.60 o 
   7  11   0     8229.02     8345.80    248.54 o 
   8  11   0      838.52      905.11     91.75 o 
   9  11   0    23753.47    24085.96    600.36 o 
  10  11   0     2792.75     2955.23    314.18 o 
  11  11   0     1497.64     1406.51    169.11 o 
  12  11   0      489.38      660.46    102.18 o 
  -7  12   0     7094.43     6980.26    261.40 o 
  -6  12   0      583.87      662.17    121.58 o 
  -5  12   0     3919.36     4137.59    197.15 o 
  -4  12   0      874.24      852.56    102.85 o 
  -3  12   0       20.88        0.00     37.72 o 
  -2  12   0      394.49      342.73     50.47 o 
  -1  12   0       58.84       43.42     33.66 o 
   0  12   0    10341.40    10688.20    201.52 o 
   1  12   0    15435.90    15267.88    279.25 o 
   2  12   0     3758.23     3921.51    176.66 o 
   3  12   0     7057.58     6845.98    180.04 o 
   4  12   0       95.06       54.57     39.32 o 
   5  12   0     2501.51     2305.14    134.15 o 
   6  12   0    10495.47     9554.85    302.78 o 
   7  12   0     7449.36     7284.67    321.25 o 
   8  12   0    18040.18    18067.44    633.27 o 
   9  12   0      277.50      253.02     94.64 o 
  10  12   0     5554.33     5861.16    218.08 o 
  11  12   0      696.48      600.77     88.63 o 
  12  12   0      185.13      193.65     81.76 o 
  -6  13   0     3150.63     3802.90    244.45 o 
  -5  13   0      459.46      358.42    119.96 o 
  -4  13   0      775.21      729.33    101.97 o 
  -3  13   0       50.13       34.44     45.50 o 
  -2  13   0      501.90      489.85     61.18 o 
  -1  13   0    20199.99    20179.45    353.69 o 
   0  13   0     2747.47     2835.35    174.45 o 
   1  13   0    10324.57     9982.15    322.65 o 
   2  13   0     6624.99     6742.76    213.31 o 
   3  13   0       20.86       18.60     32.45 o 
   4  13   0     4673.37     4354.48    321.31 o 
   5  13   0     1026.07     1024.27    137.99 o 
   6  13   0    29837.17    27694.62    602.85 o 
   7  13   0    21112.77    20446.11    481.52 o 
   8  13   0     1261.08     1082.11    106.89 o 
   9  13   0     2424.31     2769.90    279.81 o 
  10  13   0      295.42      158.07     62.66 o 
  11  13   0     1710.57     1524.58    150.89 o 
  -5  14   0      217.06      131.08     76.69 o 
  -4  14   0       70.51       54.61     66.88 o 
  -3  14   0     3351.06     3251.13    157.29 o 
  -2  14   0    10402.61    10470.54    265.57 o 
  -1  14   0     3571.39     3385.53    201.27 o 
   0  14   0    11691.66    12609.62    289.02 o 
   1  14   0      115.45      116.57     47.83 o 
   2  14   0       64.86       49.62     38.01 o 
   3  14   0       64.46       75.59     39.28 o 
   4  14   0     3095.37     3313.55    172.48 o 
   5  14   0    14965.13    14526.20    529.16 o 
   6  14   0      397.10      369.65     72.10 o 
   7  14   0    12504.81    12514.25    353.12 o 
   8  14   0      886.33      877.90    104.54 o 
   9  14   0      230.95      181.87     69.18 o 
  10  14   0      502.93      395.50     87.22 o 
  11  14   0      389.94      326.45     82.94 o 
  -4  15   0     5164.97     4920.85    344.78 o 
  -3  15   0     1546.11     1838.90    333.58 o 
  -2  15   0     6418.21     6572.42    245.85 o 
  -1  15   0     4248.18     4071.17    211.83 o 
   0  15   0      136.92      177.84     61.70 o 
   1  15   0       68.81        7.52     46.59 o 
   2  15   0       20.78        0.00     39.37 o 
   3  15   0    11427.47    10620.40    263.97 o 
   4  15   0    14159.68    13910.04    387.38 o 
   5  15   0      320.10      296.92     72.59 o 
   6  15   0    10763.69    11062.40    467.69 o 
   7  15   0     1176.23     1150.28    119.88 o 
   8  15   0       98.89      134.17     63.08 o 
   9  15   0     1248.89     1264.75    210.53 o 
  10  15   0      155.14      140.31     72.37 o 
  -3  16   0     6544.57     7018.94    335.42 o 
  -2  16   0     1780.63     1474.82    139.98 o 
  -1  16   0      561.87      508.27     77.40 o 
   0  16   0      137.46       71.18     73.02 o 
   1  16   0      204.69      176.20     62.45 o 
   2  16   0    10796.95    10788.46    279.89 o 
   3  16   0     4408.90     4239.20    167.96 o 
   4  16   0     5304.46     5524.43    407.79 o 
   5  16   0     5504.08     5519.46    442.36 o 
   6  16   0        4.14       47.59     60.07 o 
   7  16   0       11.37       21.20     60.89 o 
   8  16   0      351.44      340.05     87.11 o 
   9  16   0     3227.16     3473.37    202.63 o 
  10  16   0     4776.87     4482.06    327.09 o 
  -2  17   0     1216.09     1236.62    321.25 o 
  -1  17   0       90.66      116.41     72.99 o 
   0  17   0      523.97      320.33     94.39 o 
   1  17   0     3644.02     3787.00    199.69 o 
   2  17   0       40.68        0.00     49.12 o 
   3  17   0    13658.71    13238.83    430.76 o 
   4  17   0     2471.23     2425.23    175.93 o 
   5  17   0      437.79      425.58     87.11 o 
   6  17   0       85.95      143.31     68.87 o 
   7  17   0        5.59       29.64     64.93 o 
   8  17   0     7072.29     6842.83    390.68 o 
   9  17   0     1913.79     2081.12    170.07 o 
   0  18   0     1536.43     1514.06    145.20 o 
   1  18   0     2020.81     2256.68    168.55 o 
   2  18   0     8397.14     8432.62    288.86 o 
   3  18   0       36.37      110.99     59.28 o 
   4  18   0     2556.75     2429.45    232.25 o 
   5  18   0        3.66        0.00     62.45 o 
   6  18   0      764.70      884.67    121.05 o 
   7  18   0     5451.32     5244.48    419.77 o 
   4  19   0       27.17       83.79     75.55 o 
  -7 -18   1      705.52      645.20    108.35 o 
  -6 -18   1      327.59      179.28     78.85 o 
  -5 -18   1      317.92      242.03    104.77 o 
  -4 -18   1      233.84      196.44     81.36 o 
  -3 -18   1     9590.83     8680.78    432.04 o 
  -2 -18   1      738.18      610.83     96.44 o 
  -1 -18   1     3631.98     3327.75    197.71 o 
   0 -18   1     2165.91     2245.22    172.38 o 
  -8 -17   1       65.98       38.39     68.05 o 
  -7 -17   1       87.28       85.54     68.56 o 
  -6 -17   1      133.73       81.86     70.04 o 
  -5 -17   1     1719.90     1488.49    145.38 o 
  -4 -17   1     9946.45     9646.08    330.20 o 
  -3 -17   1      799.39      878.88    117.28 o 
  -2 -17   1    12548.21    12735.56    361.52 o 
  -1 -17   1      383.74      243.27     74.16 o 
   0 -17   1      177.29      134.11     70.80 o 
   1 -17   1      487.15      358.78     77.00 o 
   2 -17   1      214.25       97.52     76.35 o 
  -9 -16   1     1062.19      889.58    118.66 o 
  -8 -16   1      298.47      320.38     83.53 o 
  -7 -16   1      100.41       58.19     61.47 o 
  -6 -16   1     6498.89     5958.86    334.79 o 
  -5 -16   1     2500.03     2673.28    178.06 o 
  -4 -16   1     6089.86     6404.67    252.37 o 
  -3 -16   1    10407.23     9872.61    260.78 o 
  -2 -16   1       46.13       43.84     46.02 o 
  -1 -16   1      700.60      803.47    136.46 o 
   0 -16   1       88.50       81.42     63.27 o 
   1 -16   1     1703.88     1822.40    128.55 o 
   2 -16   1     6666.42     6869.20    293.98 o 
   3 -16   1      193.91       79.18     99.05 o 
 -10 -15   1      982.82     1282.18    140.53 o 
  -9 -15   1      242.40      174.31     72.99 o 
  -8 -15   1      241.70      243.22     80.04 o 
  -7 -15   1     5999.35     5446.68    308.71 o 
  -6 -15   1       20.09       35.31     56.36 o 
  -5 -15   1    14932.44    14886.60    406.91 o 
  -4 -15   1     6696.76     6161.68    237.37 o 
  -3 -15   1     7234.30     6655.44    199.98 o 
  -2 -15   1      526.94      525.56     70.37 o 
  -1 -15   1       11.50        0.00     54.29 o 
   0 -15   1     5347.84     5427.70    385.14 o 
   1 -15   1     3231.73     3577.35    161.32 o 
   2 -15   1     5237.40     5195.03    423.41 o 
   3 -15   1    10015.79    10396.98    322.71 o 
   4 -15   1      140.95       27.42     82.59 o 
 -11 -14   1     2786.15     3106.11    221.91 o 
 -10 -14   1        0.99        0.00     58.80 o 
  -9 -14   1      938.99     1039.77    115.49 o 
  -8 -14   1     2888.54     3214.18    241.00 o 
  -7 -14   1     5752.34     5161.58    267.94 o 
  -6 -14   1    19925.28    18834.84    536.62 o 
  -5 -14   1       85.93       71.50     54.58 o 
  -4 -14   1     4049.49     3980.60    186.38 o 
  -3 -14   1      373.87      381.58    101.25 o 
  -2 -14   1       60.92       72.31     42.38 o 
  -1 -14   1    11191.24    10509.44    282.73 o 
   0 -14   1      655.75      585.05     70.99 o 
   1 -14   1    19929.10    20223.39    440.32 o 
   2 -14   1     4248.18     4357.68    185.20 o 
   3 -14   1      804.72      686.99     85.94 o 
   4 -14   1      383.71      342.46     84.72 o 
   5 -14   1        3.12        0.00     63.20 o 
 -11 -13   1        3.92        0.00     56.71 o 
 -10 -13   1      294.33      237.10     71.24 o 
  -9 -13   1       49.22        0.00     51.52 o 
  -8 -13   1     4602.47     4882.56    201.94 o 
  -7 -13   1    15946.24    15327.70    397.28 o 
  -6 -13   1     2567.98     2373.24    147.08 o 
  -5 -13   1     7821.66     7796.27    293.86 o 
  -4 -13   1      327.61      182.77     89.69 o 
  -3 -13   1     1776.26     1729.66    100.50 o 
  -2 -13   1     5808.58     5979.53    178.01 o 
  -1 -13   1     4551.52     3997.91    159.78 o 
   0 -13   1    16568.86    16867.63    343.38 o 
   1 -13   1        7.32        0.00     36.77 o 
   2 -13   1     2172.81     2336.02    112.24 o 
   3 -13   1     1018.89     1030.61     93.80 o 
   4 -13   1      822.07      798.57     87.12 o 
   5 -13   1     3741.60     3743.08    298.86 o 
   6 -13   1       18.26       61.87     67.39 o 
 -12 -12   1      127.95       41.22     70.78 o 
 -11 -12   1      572.80      741.74     99.51 o 
 -10 -12   1      333.42      229.67     92.52 o 
  -9 -12   1     6156.06     6223.21    424.27 o 
  -8 -12   1      575.32      538.21     99.63 o 
  -7 -12   1    13929.68    13938.49    499.95 o 
  -6 -12   1     9355.68     9410.49    277.14 o 
  -5 -12   1      120.27      102.37     47.17 o 
  -4 -12   1     1873.48     1938.57    125.95 o 
  -3 -12   1      278.13      397.73     73.57 o 
  -2 -12   1    12278.93    11842.41    286.10 o 
  -1 -12   1    11772.44    12140.76    239.28 o 
   0 -12   1     1612.37     1588.95     88.99 o 
   1 -12   1     2657.81     2754.95    109.53 o 
   2 -12   1      261.14      157.67     44.62 o 
   3 -12   1     1534.58     1481.17    104.58 o 
   4 -12   1     1763.90     1917.46    118.58 o 
   5 -12   1     1025.14     1092.64    119.00 o 
   6 -12   1     8212.14     8120.60    313.38 o 
   7 -12   1      120.14       14.27     66.99 o 
 -12 -11   1      176.94      116.78     62.77 o 
 -11 -11   1     1885.54     2052.16    139.80 o 
 -10 -11   1     8900.61     9092.09    287.30 o 
  -9 -11   1      177.78      136.79     54.29 o 
  -8 -11   1    20358.97    21140.54    480.46 o 
  -7 -11   1     2152.63     2237.66    164.66 o 
  -6 -11   1        0.85        0.00     36.21 o 
  -5 -11   1    10382.20    10013.90    647.34 o 
  -4 -11   1      486.48      535.70     79.02 o 
  -3 -11   1    36050.20    35470.09    705.47 o 
  -2 -11   1     5234.02     5302.49    155.78 o 
  -1 -11   1     9254.33     9138.04    191.08 o 
   0 -11   1     5234.06     5256.17    125.07 o 
   1 -11   1      449.74      495.60     50.65 o 
   2 -11   1      785.91      774.98     63.26 o 
   3 -11   1      401.38      255.69     73.68 o 
   4 -11   1    14086.64    14473.55    317.86 o 
   5 -11   1     6925.12     6873.33    240.99 o 
   6 -11   1      696.56      526.31     89.11 o 
   7 -11   1     1287.90     1312.69    126.03 o 
   8 -11   1      110.04       44.93     67.77 o 
 -12 -10   1     2012.48     2118.87    267.78 o 
 -11 -10   1     3954.19     4126.32    184.41 o 
 -10 -10   1     7837.58     8417.92    266.99 o 
  -9 -10   1     4502.00     4416.16    186.19 o 
  -8 -10   1      121.57      103.12     48.19 o 
  -7 -10   1     2231.32     2380.89    166.91 o 
  -6 -10   1     1937.59     1892.26    113.75 o 
  -5 -10   1    11729.89    11925.74    303.32 o 
  -4 -10   1    29705.88    27994.06    570.21 o 
  -3 -10   1      787.01      534.54     64.35 o 
  -2 -10   1     7184.66     7123.13    154.18 o 
  -1 -10   1      661.72      672.04     46.08 o 
   0 -10   1     2297.33     2247.30    104.94 o 
   1 -10   1      769.88      771.39     54.20 o 
   2 -10   1       15.96        6.20     26.11 o 
   3 -10   1    17590.96    18358.79    359.36 o 
   4 -10   1     6584.66     6603.41    249.62 o 
   5 -10   1     2835.44     2727.06    127.78 o 
   6 -10   1     4061.65     4041.11    350.73 o 
   7 -10   1      112.88       55.46     58.86 o 
   8 -10   1      836.22      938.22    126.78 o 
 -12  -9   1       16.14       58.01     52.28 o 
 -11  -9   1     6981.31     7059.07    235.14 o 
 -10  -9   1     2437.91     2474.49    137.84 o 
  -9  -9   1       42.64        0.00     37.50 o 
  -8  -9   1        5.70       12.12     36.01 o 
  -7  -9   1     1360.30     1325.84    118.11 o 
  -6  -9   1    14102.52    13673.18    325.58 o 
  -5  -9   1     7090.02     7377.57    302.97 o 
  -4  -9   1    11638.87    11643.57    406.04 o 
  -3  -9   1    28402.63    28117.92    560.18 o 
  -2  -9   1      376.28      379.56     32.26 o 
  -1  -9   1      341.93      294.48     31.51 o 
   0  -9   1     1519.10     1480.13    101.35 o 
   1  -9   1     9438.15     9623.95    186.21 o 
   2  -9   1    11427.88    11076.23    210.58 o 
   3  -9   1     1851.44     1882.08     98.32 o 
   4  -9   1    13686.64    13959.47    432.05 o 
   5  -9   1        7.64       30.80     35.03 o 
   6  -9   1       25.68        0.00     45.40 o 
   7  -9   1     1581.32     1633.96    165.04 o 
   8  -9   1      140.00      164.63     60.94 o 
   9  -9   1     5708.78     5674.81    346.74 o 
 -12  -8   1     5374.75     5430.52    196.54 o 
 -11  -8   1      337.96      154.72     57.40 o 
 -10  -8   1     1903.47     1797.71    115.29 o 
  -9  -8   1       78.88       72.47     36.30 o 
  -8  -8   1      865.82      848.59     76.72 o 
  -7  -8   1    11723.78    12491.81    559.53 o 
  -6  -8   1      468.63      409.83     54.30 o 
  -5  -8   1    20214.73    19394.84    439.26 o 
  -4  -8   1     3547.77     3278.55    123.81 o 
  -3  -8   1       10.16        0.00     23.00 o 
  -2  -8   1      440.30      750.37     53.37 o 
  -1  -8   1      556.73      557.39     37.68 o 
   0  -8   1    23260.88    22758.87    312.65 o 
   1  -8   1     6959.15     7083.98    135.98 o 
   2  -8   1     8768.83     9077.00    164.76 o 
   3  -8   1     8523.71     8592.44    175.10 o 
   4  -8   1      375.81      419.00     52.94 o 
   5  -8   1     1139.21     1141.24     79.66 o 
   6  -8   1     1298.34     1259.38    103.91 o 
   7  -8   1     5591.35     5592.70    195.51 o 
   8  -8   1     8916.45     8537.85    242.12 o 
   9  -8   1      152.08      143.97    101.25 o 
 -13  -7   1     2269.06     2428.01    251.93 o 
 -12  -7   1       87.03      101.52     54.78 o 
 -11  -7   1       20.93        0.00     44.47 o 
 -10  -7   1        1.22        1.44     40.22 o 
  -9  -7   1     2522.74     2535.95    125.70 o 
  -8  -7   1     9754.16     9522.11    219.17 o 
  -7  -7   1     5849.69     5851.16    175.28 o 
  -6  -7   1    23181.26    22965.43    388.44 o 
  -5  -7   1      166.42      200.09     41.86 o 
  -4  -7   1      879.34     1007.45     70.20 o 
  -3  -7   1       34.41       47.02     25.10 o 
  -2  -7   1    10573.96    11073.97    226.18 o 
  -1  -7   1    60161.32    59713.97    786.35 o 
   0  -7   1      961.58     1048.05     47.90 o 
   1  -7   1    30955.06    29764.09    388.54 o 
   2  -7   1     6350.36     6776.25    130.43 o 
   3  -7   1      929.08     1065.33     55.88 o 
   4  -7   1     1869.51     1992.59     91.36 o 
   5  -7   1      124.07      141.68     38.47 o 
   6  -7   1    17358.46    17793.93    396.73 o 
   7  -7   1     2756.34     2679.46    128.27 o 
   8  -7   1     5399.71     5391.83    288.90 o 
   9  -7   1     2996.41     2839.61    280.56 o 
  10  -7   1       13.06        0.00     91.73 o 
 -13  -6   1      536.53      390.60    245.34 o 
 -12  -6   1      139.41      164.39     59.07 o 
 -11  -6   1       20.29       94.93     57.75 o 
 -10  -6   1     4957.17     4825.23    262.94 o 
  -9  -6   1     1315.58     1222.02     88.03 o 
  -8  -6   1    12704.05    12607.77    260.94 o 
  -7  -6   1    15370.83    16017.22    271.72 o 
  -6  -6   1      923.46      869.93     82.57 o 
  -5  -6   1     1132.13     1345.62     49.53 o 
  -4  -6   1      427.44      474.21     48.18 o 
  -3  -6   1    33596.16    32641.62    599.97 o 
  -2  -6   1    35612.78    35922.52    652.91 o 
  -1  -6   1     7695.73     7476.86    153.64 o 
   0  -6   1    38433.35    37342.01    498.91 o 
   1  -6   1        3.85        0.00     14.75 o 
   2  -6   1       84.82       67.30     19.66 o 
   3  -6   1     1508.45     1490.83     66.30 o 
   4  -6   1     5637.55     5592.06    149.49 o 
   5  -6   1    15403.66    15040.87    287.21 o 
   6  -6   1       19.90       78.61     52.99 o 
   7  -6   1    12977.69    12521.33    296.98 o 
   8  -6   1     3776.19     3760.44    358.57 o 
   9  -6   1       76.68      101.37     86.53 o 
  10  -6   1      270.96      227.61    114.61 o 
 -13  -5   1      196.57       83.03    110.17 o 
 -12  -5   1       20.88       11.42     52.78 o 
 -11  -5   1     2431.14     2518.65    258.43 o 
 -10  -5   1       72.57       81.45     45.73 o 
  -9  -5   1    18325.01    17807.51    358.32 o 
  -8  -5   1     3425.85     3653.93    104.98 o 
  -7  -5   1     8196.75     8522.95    150.65 o 
  -6  -5   1      578.52      576.10     36.38 o 
  -5  -5   1     3016.41     3140.35     78.25 o 
  -4  -5   1    58268.10    58075.91   1004.89 o 
  -3  -5   1      761.43      688.24     50.15 o 
  -2  -5   1    64468.63    61757.28   1058.31 o 
  -1  -5   1    38399.68    38706.35    576.23 o 
   0  -5   1     2751.00     2643.61     66.49 o 
   1  -5   1      303.50      261.99     24.28 o 
   2  -5   1       19.17       14.79     17.50 o 
   3  -5   1    11781.07    11148.80    213.68 o 
   4  -5   1     9416.31     9235.24    191.23 o 
   5  -5   1     2549.73     2346.12     93.53 o 
   6  -5   1    17680.44    17279.76    314.11 o 
   7  -5   1       13.40       23.23     28.03 o 
   8  -5   1     1617.34     1222.27    175.77 o 
   9  -5   1      582.27      556.46    119.28 o 
  10  -5   1      837.77      592.44    131.96 o 
  11  -5   1     4868.94     4508.38    685.43 o 
 -12  -4   1     1015.36      904.97    378.48 o 
 -11  -4   1     5416.33     5113.95    173.26 o 
 -10  -4   1     8122.09     7781.29    209.04 o 
  -9  -4   1      541.38      368.79    124.86 o 
  -8  -4   1     2157.05     2286.73     97.03 o 
  -7  -4   1      140.77       85.43     22.75 o 
  -6  -4   1       24.53       19.33     25.03 o 
  -5  -4   1    17728.48    18650.76    257.42 o 
  -4  -4   1       77.82       77.43     17.71 o 
  -3  -4   1    33563.51    33820.50    856.90 o 
  -2  -4   1    11000.29    11312.29    276.35 o 
  -1  -4   1    13025.75    13427.75    299.91 o 
   0  -4   1      810.48      916.91     50.64 o 
   1  -4   1      478.20      505.71     31.83 o 
   2  -4   1    28580.58    28127.89    434.51 o 
   3  -4   1     7206.75     7565.34    155.10 o 
   4  -4   1    45647.37    45693.61    689.04 o 
   5  -4   1    19246.90    19260.87    329.73 o 
   6  -4   1      711.67      850.01     57.85 o 
   7  -4   1       27.57       16.30     49.78 o 
   8  -4   1      174.46      143.04     74.03 o 
   9  -4   1     5018.01     4645.33    264.95 o 
  10  -4   1     3066.92     2931.48    324.68 o 
  11  -4   1     1023.32     1090.50    297.11 o 
 -12  -3   1     4927.93     4769.41    271.14 o 
 -11  -3   1     3589.09     3594.36    152.32 o 
 -10  -3   1     4313.03     4445.55    272.86 o 
  -9  -3   1     2021.21     2062.87    102.87 o 
  -8  -3   1        1.21        0.00     26.69 o 
  -7  -3   1     2694.63     2811.35     75.99 o 
  -6  -3   1      424.02      376.21     48.10 o 
  -5  -3   1    12281.02    12564.36    185.33 o 
  -4  -3   1    24537.41    24335.81    315.32 o 
  -3  -3   1     4602.81     4866.20    100.11 o 
  -2  -3   1    14684.77    14348.23    303.89 o 
  -1  -3   1      199.65      184.75     23.65 o 
   0  -3   1     9091.08     9641.43    300.47 o 
   1  -3   1     6433.37     6599.81    146.57 o 
   2  -3   1     3377.76     3351.15     81.28 o 
   3  -3   1    84435.17    82734.31   1179.08 o 
   4  -3   1     1341.62     1345.98     44.38 o 
   5  -3   1     6175.63     6168.26    104.51 o 
   6  -3   1      357.54      440.53     55.79 o 
   7  -3   1      253.44      230.17    114.94 o 
   8  -3   1     6029.85     5648.92    264.37 o 
   9  -3   1      423.59      456.94    108.92 o 
  10  -3   1     8172.97     8358.88    367.84 o 
  11  -3   1     3909.81     4052.76    286.19 o 
  12  -3   1      157.28      252.03    115.90 o 
 -12  -2   1       12.21       38.46     81.08 o 
 -11  -2   1     3757.34     3218.33    304.20 o 
 -10  -2   1     1327.26     1248.55    113.81 o 
  -9  -2   1       87.12      113.35     41.59 o 
  -8  -2   1     4814.77     4646.63    143.96 o 
  -7  -2   1      184.19      192.05     32.24 o 
  -6  -2   1    24688.57    24444.99    332.15 o 
  -5  -2   1    10167.89    10090.29    155.77 o 
  -4  -2   1    11462.12    12194.68    189.00 o 
  -3  -2   1     7648.95     7721.43    115.11 o 
  -2  -2   1     2300.75     2325.22     64.37 o 
  -1  -2   1    23358.13    24898.71    430.17 o 
   0  -2   1    13304.50    13401.65    299.54 o 
   1  -2   1    28887.69    29713.42    514.03 o 
   2  -2   1    60609.64    59831.07    851.05 o 
   3  -2   1     2513.42     2602.11     66.80 o 
   4  -2   1    33299.24    35823.90    465.17 o 
   5  -2   1      888.25      976.22     56.45 o 
   6  -2   1     1871.95     1702.55    151.91 o 
   7  -2   1     9752.78     9597.77    250.83 o 
   8  -2   1      415.16      431.93     90.42 o 
   9  -2   1    20227.02    19624.56    662.79 o 
  10  -2   1     2499.45     2428.87    251.04 o 
  11  -2   1     1114.34      830.31    146.57 o 
  12  -2   1       90.64       92.63    101.81 o 
 -12  -1   1     1540.32     1641.09    637.33 o 
 -11  -1   1       12.19       23.47     64.42 o 
 -10  -1   1      407.53      318.05     60.84 o 
  -9  -1   1     2584.48     2432.34    120.20 o 
  -8  -1   1     3238.49     2922.28    120.25 o 
  -7  -1   1    24166.97    24125.79    341.09 o 
  -6  -1   1      106.40       95.74     22.37 o 
  -5  -1   1    25685.35    25458.59    338.22 o 
  -4  -1   1    12216.86    13007.21    201.33 o 
  -3  -1   1     6529.34     6600.87    108.12 o 
  -2  -1   1     5287.92     5437.46    120.48 o 
  -1  -1   1       70.62       58.90     13.24 o 
   0  -1   1    84267.69    84492.18   2457.96 o 
   1  -1   1    28420.34    29928.10    891.11 o 
   2  -1   1    62547.07    60934.94   1022.80 o 
   3  -1   1    30784.58    31491.74    559.68 o 
   4  -1   1      133.80      132.83     24.52 o 
   5  -1   1    12406.30    12303.95    230.38 o 
   6  -1   1      802.41      833.01     55.25 o 
   7  -1   1     6281.63     6436.93    190.40 o 
   8  -1   1    18479.56    18402.77    536.65 o 
   9  -1   1        2.48        0.00     50.80 o 
  10  -1   1     1427.66     1095.10    146.90 o 
  11  -1   1        1.48        0.00     78.82 o 
  12  -1   1       16.49        0.00     89.31 o 
 -12   0   1       88.44      141.16     98.44 o 
 -11   0   1       55.67       79.90    100.50 o 
 -10   0   1        1.35        0.00     66.86 o 
  -9   0   1     4950.04     5051.71    169.00 o 
  -8   0   1     5781.32     5821.71    229.04 o 
  -7   0   1     5904.92     5824.81    163.91 o 
  -6   0   1    28752.07    29464.61    397.47 o 
  -5   0   1        1.11       15.00     14.61 o 
  -4   0   1        3.49        5.93     12.50 o 
  -3   0   1     1077.88      916.19     37.42 o 
  -2   0   1    10824.86    11056.44    187.58 o 
  -1   0   1    95438.30    90227.27   1494.71 o 
   0   0   1       82.23        0.00      2.37 o 
   1   0   1    47268.01    44671.34   1245.38 o 
   2   0   1    15001.23    15666.04    284.41 o 
   3   0   1     2672.14     2991.61     64.84 o 
   4   0   1     4092.18     3976.43     85.74 o 
   5   0   1       28.25       25.45     17.93 o 
   6   0   1    49497.18    50308.01    699.83 o 
   7   0   1     5371.25     5390.77    128.72 o 
   8   0   1     5345.69     5784.18    206.80 o 
   9   0   1     1730.41     1631.35    130.18 o 
  10   0   1        1.56       23.56     65.03 o 
  11   0   1       38.44      139.31     82.19 o 
  12   0   1      350.19      441.67    123.29 o 
 -12   1   1      380.81      586.40    143.52 o 
 -11   1   1      157.21      111.45     95.29 o 
 -10   1   1     4001.79     3693.68    543.55 o 
  -9   1   1      332.83      404.37     96.84 o 
  -8   1   1    18994.87    18658.56    512.28 o 
  -7   1   1     8874.46     8706.49    215.42 o 
  -6   1   1      419.17      345.10     50.36 o 
  -5   1   1     2668.09     2964.45     77.59 o 
  -4   1   1     1267.42     1386.75     35.67 o 
  -3   1   1     3296.89     3130.31     88.00 o 
  -2   1   1    24886.09    26239.01    408.44 o 
  -1   1   1    23591.38    24188.03    512.44 o 
   1   1   1     1453.92     1387.81    139.54 o 
   2   1   1     8131.02     8691.78    202.05 o 
   3   1   1    10313.18    11346.04    151.39 o 
   4   1   1     9566.74     9773.39    141.76 o 
   5   1   1    41581.73    42853.88    532.71 o 
   6   1   1     2139.67     2133.08     60.33 o 
   7   1   1    14756.33    15163.51    258.51 o 
   8   1   1     5225.69     5225.05    156.36 o 
   9   1   1       75.16       62.37     52.48 o 
  10   1   1     3230.31     3299.33    185.50 o 
  11   1   1      184.92       33.55     66.53 o 
  12   1   1     4539.16     4583.86    291.62 o 
 -11   2   1     4059.48     4428.28    667.31 o 
 -10   2   1      516.88      619.31    127.19 o 
  -9   2   1    16356.97    17736.51    565.83 o 
  -8   2   1     1709.27     1567.56    151.60 o 
  -7   2   1     1873.21     1814.36    114.26 o 
  -6   2   1       21.32        0.00     23.15 o 
  -5   2   1      584.71      597.02     24.45 o 
  -4   2   1    32045.22    30792.15    421.31 o 
  -3   2   1     1441.52     1359.23     55.71 o 
  -2   2   1     6192.03     6165.72    165.33 o 
  -1   2   1    50289.60    50364.68    738.98 o 
   0   2   1     1191.76     1310.73     87.85 o 
   1   2   1      524.74      578.88     26.81 o 
   2   2   1     8915.08     9095.57    170.09 o 
   3   2   1    39234.24    39040.00    945.69 o 
   4   2   1    22452.76    22549.28    286.36 o 
   5   2   1     9567.77     9958.16    187.07 o 
   6   2   1     5623.57     5628.19    137.03 o 
   7   2   1       68.09       70.02     19.52 o 
   8   2   1       21.91       15.45     25.32 o 
   9   2   1      272.20      294.15     65.82 o 
  10   2   1     2296.42     2496.38    162.50 o 
  11   2   1     9898.40     9627.87    323.85 o 
  12   2   1       18.98        7.80     71.32 o 
  13   2   1     3581.17     3381.14    270.80 o 
 -11   3   1     4828.90     4676.90    561.82 o 
 -10   3   1     6507.37     6618.93    330.48 o 
  -9   3   1      939.64      974.20    241.44 o 
  -8   3   1      505.34      529.35    103.71 o 
  -7   3   1      773.10      785.81    111.60 o 
  -6   3   1     3866.68     3956.19    111.17 o 
  -5   3   1    14807.40    14751.75    207.24 o 
  -4   3   1    12133.22    12525.90    204.58 o 
  -3   3   1    80222.73    81357.36    955.37 o 
  -2   3   1     2837.00     2959.66     66.87 o 
  -1   3   1     1942.48     2045.80     50.10 o 
   0   3   1      160.52      151.56     17.68 o 
   1   3   1     2321.34     2622.68     70.35 o 
   2   3   1    85259.97    84210.54   1642.42 o 
   3   3   1     4499.16     4624.72     82.63 o 
   4   3   1    25387.74    25224.54    391.92 o 
   5   3   1     3753.50     3653.32     93.17 o 
   6   3   1      985.56      981.78     37.96 o 
   7   3   1       23.40       18.24     17.34 o 
   8   3   1       50.94       40.82     19.57 o 
   9   3   1     5369.85     5158.89    196.93 o 
  10   3   1    10083.82    10225.61    314.67 o 
  11   3   1     1736.22     2231.56    173.79 o 
  12   3   1     2865.43     2417.06    183.18 o 
  13   3   1       10.82       27.55     77.50 o 
 -11   4   1      767.01      984.63    312.34 o 
 -10   4   1      732.41      707.91    138.38 o 
  -9   4   1       28.34       24.93     74.07 o 
  -8   4   1      281.11      151.51    102.68 o 
  -7   4   1     3125.64     3189.90    203.98 o 
  -6   4   1     1579.87     1489.10     81.09 o 
  -5   4   1    17866.09    18095.60    278.58 o 
  -4   4   1    60262.55    60956.64    915.76 o 
  -3   4   1      260.58      291.19     27.07 o 
  -2   4   1     2990.76     3048.84     79.86 o 
  -1   4   1     1526.06     1615.02     56.85 o 
   0   4   1    10922.63    11320.61    197.11 o 
   1   4   1    73999.52    74643.92   1074.99 o 
   2   4   1     3919.81     3817.07     79.59 o 
   3   4   1    60855.31    60186.55   1017.58 o 
   4   4   1     9665.63     9974.05    158.45 o 
   5   4   1     6535.10     6729.60    170.10 o 
   6   4   1       16.08        5.96     12.51 o 
   7   4   1     2625.63     2750.82     67.97 o 
   8   4   1    21857.06    21973.38    306.26 o 
   9   4   1      187.94      231.54     28.84 o 
  10   4   1    14831.77    15176.36    405.77 o 
  11   4   1     2392.52     2469.71    309.95 o 
  12   4   1       95.33       43.28     70.39 o 
  13   4   1      173.42      108.44    100.03 o 
 -10   5   1      193.50      208.28    110.59 o 
  -9   5   1      534.00      544.89    124.12 o 
  -8   5   1     2752.99     2881.68    217.87 o 
  -7   5   1      274.57      260.14     44.71 o 
  -6   5   1    10344.94    10675.34    261.53 o 
  -5   5   1     4794.53     4633.67    124.40 o 
  -4   5   1     6339.01     6258.56    125.98 o 
  -3   5   1    11389.08    11546.85    219.29 o 
  -2   5   1        4.95        0.00     17.30 o 
  -1   5   1     6993.03     6826.97    127.76 o 
   0   5   1    11926.51    12289.38    250.21 o 
   1   5   1    25914.68    25995.02    394.85 o 
   2   5   1    57967.99    57776.11    827.63 o 
   3   5   1     6322.62     6855.72    160.98 o 
   4   5   1     4262.47     4395.77     94.61 o 
   5   5   1     2880.55     2951.40     73.33 o 
   6   5   1    11852.67    12411.54    202.98 o 
   7   5   1    20601.38    21260.20    559.03 o 
   8   5   1     1492.13     1504.48     61.31 o 
   9   5   1    12731.05    12484.59    500.47 o 
  10   5   1      759.57      761.83     66.91 o 
  11   5   1       59.82       63.18     66.30 o 
  12   5   1      505.70      460.92    153.20 o 
  13   5   1      523.21      443.40    131.02 o 
 -10   6   1       11.53      112.29     99.17 o 
  -9   6   1      613.52      474.12    142.11 o 
  -8   6   1     1831.99     2094.68    198.76 o 
  -7   6   1    10131.72    10625.84    578.91 o 
  -6   6   1       88.42        0.00     35.26 o 
  -5   6   1     6943.90     7075.79    231.66 o 
  -4   6   1     1079.63     1057.10     94.67 o 
  -3   6   1      264.68      258.26     32.93 o 
  -2   6   1    17883.41    18210.38    257.05 o 
  -1   6   1       58.27       70.91     23.52 o 
   0   6   1    31721.04    31420.29    437.29 o 
   1   6   1     7086.41     7074.71    128.30 o 
   2   6   1     3588.50     3660.65    105.42 o 
   3   6   1       49.64       65.66     24.69 o 
   4   6   1     1416.35     1484.61     47.68 o 
   5   6   1    13553.39    13642.08    239.00 o 
   6   6   1    13428.95    13966.10    225.29 o 
   7   6   1    11931.49    12556.11    213.45 o 
   8   6   1    12235.33    12954.50    208.59 o 
   9   6   1      197.49      162.77     31.69 o 
  10   6   1      109.02       97.03     33.27 o 
  11   6   1       52.30        0.00     73.20 o 
  12   6   1     2509.96     1950.22    300.55 o 
  13   6   1     2996.56     2707.87    265.96 o 
 -10   7   1        7.57        0.00     89.52 o 
  -9   7   1     3952.08     4004.05    286.24 o 
  -8   7   1     6041.17     6206.04    189.23 o 
  -7   7   1     1707.77     1748.65    111.53 o 
  -6   7   1     5416.35     5613.56    188.82 o 
  -5   7   1      251.62      299.74     79.89 o 
  -4   7   1      785.21      739.08     59.68 o 
  -3   7   1     2986.19     3050.14     90.89 o 
  -2   7   1     8206.42     7923.33    144.32 o 
  -1   7   1    31966.65    29437.99    471.99 o 
   0   7   1      489.93      585.61     41.39 o 
   1   7   1      502.69      332.05     30.48 o 
   2   7   1     3721.82     4113.57     89.86 o 
   3   7   1    13965.78    14932.09    262.44 o 
   4   7   1    34653.46    34724.87    542.08 o 
   5   7   1      487.34      626.34     46.46 o 
   6   7   1    29271.79    29992.74    431.21 o 
   7   7   1     4083.22     4317.83    156.76 o 
   8   7   1     2507.46     2596.61     83.10 o 
   9   7   1       31.82        0.00     25.85 o 
  10   7   1       27.14        1.62     29.69 o 
  11   7   1     3703.65     3764.04    247.72 o 
  12   7   1     1283.20     1205.14    169.30 o 
  13   7   1     3282.16     3057.27    261.80 o 
  -9   8   1      127.74      154.12    101.95 o 
  -8   8   1     5324.95     5275.93    289.70 o 
  -7   8   1     2017.82     1936.00    124.36 o 
  -6   8   1       45.51       54.97     46.49 o 
  -5   8   1      889.72      844.42     86.99 o 
  -4   8   1        5.65        9.27     30.94 o 
  -3   8   1    12253.92    12378.96    225.34 o 
  -2   8   1    19258.89    19358.93    284.71 o 
  -1   8   1     3430.44     3311.49     93.29 o 
   0   8   1    13947.40    14192.88    239.21 o 
   1   8   1        6.21       13.20     20.10 o 
   2   8   1    18081.53    18592.42    386.12 o 
   3   8   1     3439.45     3070.96     76.50 o 
   4   8   1     8497.36     8081.57    167.51 o 
   5   8   1    21685.70    20927.05    356.28 o 
   6   8   1      320.43      364.87     37.02 o 
   7   8   1     4413.34     4573.91    148.96 o 
   8   8   1       11.84       34.83     33.61 o 
   9   8   1       33.73        0.00     29.93 o 
  10   8   1     8215.72     8307.06    199.19 o 
  11   8   1        0.04        0.00     67.61 o 
  12   8   1     8572.48     8451.30    383.05 o 
  13   8   1      902.32      698.88    146.04 o 
  -9   9   1     3889.58     4462.48    322.76 o 
  -8   9   1       62.06       20.34     53.61 o 
  -7   9   1       43.31        0.00     50.79 o 
  -6   9   1     1865.57     1825.13    129.02 o 
  -5   9   1     2597.38     2486.56    147.21 o 
  -4   9   1    23139.02    23742.43    477.35 o 
  -3   9   1      373.92      244.92     46.50 o 
  -2   9   1     8484.83     8795.99    180.65 o 
  -1   9   1     7079.30     7079.73    152.74 o 
   0   9   1      107.73      104.90     27.29 o 
   1   9   1      772.88      960.60     55.33 o 
   2   9   1      907.68      915.17     66.62 o 
   3   9   1    11903.58    11158.65    191.76 o 
   4   9   1    18949.11    18381.66    324.60 o 
   5   9   1     7136.04     7049.25    296.77 o 
   6   9   1     4874.55     4829.53    159.98 o 
   7   9   1      292.15      249.93     47.12 o 
   8   9   1     2954.11     2794.97    156.55 o 
   9   9   1     4737.92     4658.07    162.69 o 
  10   9   1     3460.88     3516.71    128.82 o 
  11   9   1    10543.86    10812.19    279.90 o 
  12   9   1       41.49        0.00     81.39 o 
  13   9   1      996.80     1192.41    188.73 o 
  -8  10   1      412.49      323.41     76.83 o 
  -7  10   1      392.69      317.99     77.62 o 
  -6  10   1     5136.73     5127.35    207.44 o 
  -5  10   1     7548.74     7241.87    244.08 o 
  -4  10   1      624.41      686.70     69.98 o 
  -3  10   1     9255.64     9313.24    271.91 o 
  -2  10   1      620.42      603.19     55.02 o 
  -1  10   1       67.64       36.88     25.98 o 
   0  10   1     3076.12     3151.29    111.42 o 
   1  10   1     1263.64     1220.70     77.25 o 
   2  10   1    33560.27    33081.32    479.75 o 
   3  10   1     4149.21     4130.18    103.09 o 
   4  10   1    16840.94    16684.59    378.15 o 
   5  10   1     8160.18     8426.09    234.83 o 
   6  10   1      316.28      272.68     50.44 o 
   7  10   1     1746.04     1799.09    171.79 o 
   8  10   1       42.24      102.64     41.08 o 
   9  10   1    12157.12    11820.67    304.79 o 
  10  10   1    11108.98    11640.02    473.52 o 
  11  10   1     3049.44     3309.41    195.68 o 
  12  10   1     1937.59     1883.70    214.65 o 
  13  10   1       40.50       43.74    103.37 o 
  -7  11   1     3883.50     3916.16    312.71 o 
  -6  11   1     1414.28     1245.65    136.24 o 
  -5  11   1     4534.49     4269.00    208.80 o 
  -4  11   1    10215.21    10379.93    302.38 o 
  -3  11   1      282.47      204.13     50.89 o 
  -2  11   1     5136.72     5261.84    143.04 o 
  -1  11   1     1745.02     1846.47    103.94 o 
   0  11   1     5508.54     5134.20    186.43 o 
   1  11   1     9281.60     9367.75    174.05 o 
   2  11   1     1252.47     1246.34     67.83 o 
   3  11   1     7094.75     7187.61    177.58 o 
   4  11   1     1051.02     1206.83    201.52 o 
   5  11   1      486.27      466.49     82.42 o 
   6  11   1     3526.82     3541.26    214.48 o 
   7  11   1      943.82      909.58     91.12 o 
   8  11   1    23488.77    23264.10    508.24 o 
   9  11   1     2195.93     2144.39    126.61 o 
  10  11   1     6150.29     6228.78    210.19 o 
  11  11   1      760.29      851.30     92.57 o 
  12  11   1        4.05        0.00     48.30 o 
  -7  12   1      272.39      370.28     91.48 o 
  -6  12   1     3846.18     3626.88    198.71 o 
  -5  12   1      368.30      385.69     87.67 o 
  -4  12   1      330.80      164.13     64.78 o 
  -3  12   1      358.39      304.44     58.11 o 
  -2  12   1      131.23      155.51     42.29 o 
  -1  12   1     5209.32     4978.68    140.04 o 
   0  12   1     4287.82     4141.30    116.81 o 
   1  12   1    16734.21    16763.95    356.01 o 
   2  12   1    17408.28    17055.06    337.64 o 
   3  12   1      136.39      120.13     38.05 o 
   4  12   1       28.31       29.14     36.83 o 
   5  12   1     1019.77      912.05    100.94 o 
   6  12   1    11848.15    11456.26    309.95 o 
   7  12   1    23544.95    23328.92    517.10 o 
   8  12   1     2295.90     2409.35    152.11 o 
   9  12   1     7364.07     7279.96    321.55 o 
  10  12   1        8.83       40.03     48.20 o 
  11  12   1        8.64        0.00     43.38 o 
  12  12   1     2544.92     2659.21    226.26 o 
  -6  13   1       80.79       62.78     81.28 o 
  -5  13   1      432.90      403.36     93.97 o 
  -4  13   1       60.96      126.67     68.18 o 
  -3  13   1     1209.91     1116.83     96.26 o 
  -2  13   1    17519.19    17580.89    413.45 o 
  -1  13   1      513.16      549.61     62.61 o 
   0  13   1    34075.44    34174.92    522.62 o 
   1  13   1     5751.85     5664.02    173.98 o 
   2  13   1     4101.68     4290.74    159.85 o 
   3  13   1        2.77       26.84     32.47 o 
   4  13   1       79.68       93.30     48.62 o 
   5  13   1     9797.06     9640.32    284.81 o 
   6  13   1     7131.88     6989.96    236.76 o 
   7  13   1    11462.46    11433.59    321.98 o 
   8  13   1     7120.69     7247.68    345.53 o 
   9  13   1      152.04      243.65     64.96 o 
  10  13   1      240.50      245.67     67.41 o 
  11  13   1      270.79      339.99    102.48 o 
  12  13   1     4769.12     5144.01    218.11 o 
  -5  14   1       58.94      111.97     72.35 o 
  -4  14   1     2642.67     2678.02    183.18 o 
  -3  14   1     2282.60     2262.15    264.77 o 
  -2  14   1     5610.46     5878.51    259.95 o 
  -1  14   1    14345.10    14245.25    373.18 o 
   0  14   1      560.46      403.28     61.47 o 
   1  14   1     1838.57     1920.02    116.34 o 
   2  14   1        2.13        0.00     35.74 o 
   3  14   1      615.09      707.88     75.30 o 
   4  14   1    16315.66    16126.91    414.09 o 
   5  14   1        8.56       18.11     48.65 o 
   6  14   1    32911.01    30809.67    665.22 o 
   7  14   1     4736.13     4803.51    203.20 o 
   8  14   1     1104.03      968.91    104.31 o 
   9  14   1       95.73       80.69     55.97 o 
  10  14   1      170.01       75.98     61.22 o 
  11  14   1     7338.30     7756.97    271.35 o 
  -4  15   1      122.71      193.49     85.79 o 
  -3  15   1     7819.02     8271.06    293.94 o 
  -2  15   1     6203.93     6523.50    243.21 o 
  -1  15   1      961.64      989.66     93.25 o 
   0  15   1      197.96      228.51     68.95 o 
   1  15   1        8.24       39.59     50.73 o 
   2  15   1     3949.17     3776.91    158.03 o 
   3  15   1    10646.16    10082.89    255.95 o 
   4  15   1     5093.45     5387.51    222.06 o 
   5  15   1    14659.40    13760.34    382.34 o 
   6  15   1      196.19      156.28     62.38 o 
   7  15   1     2200.20     2119.67    210.26 o 
   8  15   1      760.71      693.18     96.80 o 
   9  15   1     1076.96     1066.42    117.63 o 
  10  15   1     5896.58     5780.33    238.11 o 
  11  15   1       13.00       73.04     71.13 o 
  -3  16   1      689.13      766.33    260.34 o 
  -2  16   1     3069.45     3542.74    197.03 o 
  -1  16   1      989.33     1048.91    100.70 o 
   0  16   1       16.40        0.00     51.78 o 
   1  16   1     3691.26     3630.68    184.86 o 
   2  16   1      631.03      436.54     72.64 o 
   3  16   1    13253.49    13545.22    319.03 o 
   4  16   1     6360.39     6835.51    257.85 o 
   5  16   1      557.29      705.58    133.69 o 
   6  16   1     1381.74     1415.93    133.83 o 
   7  16   1        5.49       20.88     56.90 o 
   8  16   1     4873.39     4665.42    221.07 o 
   9  16   1     5136.27     5349.58    369.02 o 
  10  16   1     2053.94     2112.21    164.20 o 
  -2  17   1      263.26        0.00     85.56 o 
  -1  17   1      228.45      192.81     67.83 o 
   0  17   1     1279.43     1219.07    126.58 o 
   1  17   1     1097.42      838.79    106.96 o 
   2  17   1    13452.17    13741.39    377.78 o 
   3  17   1     1452.59     1532.73    116.49 o 
   4  17   1     3377.29     3344.96    237.47 o 
   5  17   1      365.88      288.48     80.05 o 
   6  17   1      228.11      116.15     68.81 o 
   7  17   1     4128.84     4004.32    216.19 o 
   8  17   1      457.37      380.58    104.61 o 
   9  17   1     7606.73     8053.65    299.39 o 
   0  18   1     3541.54     3103.14    193.65 o 
   1  18   1     4265.70     3874.47    240.87 o 
   2  18   1      412.70      246.60     76.61 o 
   3  18   1     5896.93     5978.65    235.41 o 
   4  18   1      297.75      268.68     84.50 o 
   5  18   1       97.43       22.12     67.30 o 
   6  18   1     2942.50     2737.90    193.33 o 
   7  18   1      661.61      708.46    111.06 o 
   8  18   1    11551.43    12113.78    396.07 o 
   3  19   1        1.61       32.80     82.69 o 
   4  19   1      550.35      431.36    100.04 o 
   5  19   1      658.14      531.13    110.23 o 
  -6 -18   2       60.51      147.24     75.91 o 
  -5 -18   2      362.90      314.55     89.86 o 
  -4 -18   2     7411.22     7728.54    303.84 o 
  -3 -18   2      130.32      118.06     88.70 o 
  -2 -18   2     6497.09     7009.93    300.83 o 
  -1 -18   2     1788.90     1649.51    178.15 o 
   0 -18   2      937.04     1016.73    227.79 o 
  -8 -17   2      314.50      310.33     84.95 o 
  -7 -17   2        8.61        0.00     59.21 o 
  -6 -17   2     1316.35     1126.64    149.18 o 
  -5 -17   2     3616.27     3298.03    205.64 o 
  -4 -17   2     1613.85     1685.53    170.28 o 
  -3 -17   2    15121.95    15340.03    442.88 o 
  -2 -17   2      212.81       84.81     63.67 o 
  -1 -17   2     1393.99     1384.83    172.29 o 
   0 -17   2       11.61        0.00     58.39 o 
   1 -17   2      327.57      277.13     72.79 o 
   2 -17   2     4308.24     4203.32    285.20 o 
  -9 -16   2      259.78      200.87     83.28 o 
  -8 -16   2       49.23        9.32     61.27 o 
  -7 -16   2     3719.52     3558.81    204.36 o 
  -6 -16   2      853.78      844.08    113.34 o 
  -5 -16   2     4309.88     4411.61    219.63 o 
  -4 -16   2     8544.91     8386.36    293.82 o 
  -3 -16   2      979.94      892.82    126.96 o 
  -2 -16   2     3882.41     4047.76    194.65 o 
  -1 -16   2        9.66       32.22     55.31 o 
   0 -16   2      816.87      720.85     98.78 o 
   1 -16   2     3595.19     3683.97    172.82 o 
   2 -16   2     1491.47     1382.38    136.99 o 
   3 -16   2     9218.12     9797.20    326.18 o 
 -10 -15   2       95.37       58.82     72.33 o 
  -9 -15   2       26.17       34.53     60.73 o 
  -8 -15   2     2644.07     2483.18    169.91 o 
  -7 -15   2      601.03      569.97    157.68 o 
  -6 -15   2    10992.31    10906.70    336.99 o 
  -5 -15   2     2626.04     2472.27    165.43 o 
  -4 -15   2     4211.79     4178.38    259.09 o 
  -3 -15   2     5655.18     5141.42    282.07 o 
  -2 -15   2       59.49       23.60     50.24 o 
  -1 -15   2     4577.44     4597.38    316.39 o 
   0 -15   2     1025.60     1007.42    111.96 o 
   1 -15   2     8434.29     8703.62    241.81 o 
   2 -15   2     7720.79     8138.77    307.44 o 
   3 -15   2      882.63      754.43    103.80 o 
   4 -15   2     1347.26     1651.23    183.53 o 
 -10 -14   2      202.95      120.08     71.45 o 
  -9 -14   2      487.44      443.57     84.59 o 
  -8 -14   2     2316.84     2255.95    181.34 o 
  -7 -14   2    13754.23    13660.56    379.51 o 
  -6 -14   2     1180.55     1211.70    117.71 o 
  -5 -14   2     8902.77     8287.93    275.08 o 
  -4 -14   2      420.07      258.52     79.89 o 
  -3 -14   2       45.33       35.38     46.98 o 
  -2 -14   2     3456.96     3126.64    140.38 o 
  -1 -14   2     2154.86     2177.42    124.62 o 
   0 -14   2     6202.65     6682.95    234.42 o 
   1 -14   2     1885.88     1844.72    118.49 o 
   2 -14   2     1996.88     1947.47    124.41 o 
   3 -14   2      572.17      496.31     86.61 o 
   4 -14   2        1.26       17.21     54.38 o 
   5 -14   2      905.03      816.35    115.97 o 
 -11 -13   2      748.78      480.08     93.94 o 
 -10 -13   2        2.02        0.00     54.62 o 
  -9 -13   2     4544.71     4725.88    205.20 o 
  -8 -13   2     3434.28     3644.44    180.39 o 
  -7 -13   2     5004.58     4974.09    213.40 o 
  -6 -13   2     5123.06     4718.25    196.11 o 
  -5 -13   2      560.31      586.65     81.90 o 
  -4 -13   2     1514.85     1262.20    114.28 o 
  -3 -13   2     1235.08     1129.60    107.22 o 
  -2 -13   2     6895.87     6726.30    278.36 o 
  -1 -13   2    23769.52    23018.22    527.82 o 
   0 -13   2      107.13       34.81     40.78 o 
   1 -13   2     5840.25     6018.28    193.35 o 
   2 -13   2     1198.25     1206.15     96.25 o 
   3 -13   2     2768.30     2668.84    138.31 o 
   4 -13   2     4196.31     3934.83    167.18 o 
   5 -13   2      245.45      249.55     79.69 o 
   6 -13   2     6202.61     6198.50    249.56 o 
 -11 -12   2      894.73     1026.68    117.99 o 
 -10 -12   2     7383.79     7427.92    317.95 o 
  -9 -12   2        6.96        0.00     49.25 o 
  -8 -12   2     5114.86     5554.97    285.57 o 
  -7 -12   2     1179.87     1184.54    106.75 o 
  -6 -12   2      809.91      762.92     87.58 o 
  -5 -12   2     3735.14     3726.56    164.94 o 
  -4 -12   2      151.44      178.57     52.53 o 
  -3 -12   2    15512.57    14948.44    407.48 o 
  -2 -12   2     7304.75     6913.81    248.11 o 
  -1 -12   2     5071.25     4776.90    136.36 o 
   0 -12   2     6189.28     6189.01    231.88 o 
   1 -12   2        6.19        0.75     32.87 o 
   2 -12   2     1048.63     1114.27     80.09 o 
   3 -12   2     3299.80     3373.56    224.49 o 
   4 -12   2     1731.34     1783.71    169.37 o 
   5 -12   2     5491.27     5425.81    220.55 o 
   6 -12   2      126.57        0.00     58.00 o 
   7 -12   2     3577.60     3710.70    193.09 o 
 -12 -11   2     1426.36     1390.34    185.09 o 
 -11 -11   2     2102.00     2262.37    152.68 o 
 -10 -11   2     2778.20     2523.90    158.21 o 
  -9 -11   2     5883.27     6296.00    221.90 o 
  -8 -11   2      350.39      310.22     66.12 o 
  -7 -11   2      132.74      130.30     49.65 o 
  -6 -11   2     5556.93     5504.59    196.28 o 
  -5 -11   2     4531.04     4123.61    165.09 o 
  -4 -11   2    18102.47    17572.90    410.37 o 
  -3 -11   2      797.74      729.83    100.35 o 
  -2 -11   2    16663.42    16641.79    449.43 o 
  -1 -11   2     4247.58     4200.95    122.39 o 
   0 -11   2      189.03      190.74     36.80 o 
   1 -11   2       96.10       66.35     37.55 o 
   2 -11   2      451.32      424.11     52.58 o 
   3 -11   2    10943.84    11013.94    260.18 o 
   4 -11   2     7947.63     7853.09    216.43 o 
   5 -11   2     3241.20     3394.93    184.14 o 
   6 -11   2     2621.12     2541.18    343.77 o 
   7 -11   2        3.89        0.00     56.83 o 
   8 -11   2      473.50      438.76     85.57 o 
 -12 -10   2      650.74      547.22    121.32 o 
 -11 -10   2     5614.38     5809.59    511.82 o 
 -10 -10   2     5401.34     5435.02    298.42 o 
  -9 -10   2      108.87      141.05     76.96 o 
  -8 -10   2      938.67      901.28     92.16 o 
  -7 -10   2      321.09      275.66     56.89 o 
  -6 -10   2     5483.74     5181.03    247.74 o 
  -5 -10   2     5371.36     5045.54    179.70 o 
  -4 -10   2     4877.94     4777.56    175.18 o 
  -3 -10   2    20347.91    19977.73    440.79 o 
  -2 -10   2      993.21      928.51     59.54 o 
  -1 -10   2        4.57       27.94     23.11 o 
   0 -10   2     2295.82     2299.23     80.58 o 
   1 -10   2      331.65      265.07     37.41 o 
   2 -10   2    11130.31    11309.05    221.10 o 
   3 -10   2        6.92       21.44     35.69 o 
   4 -10   2     7724.24     7840.01    208.33 o 
   5 -10   2      768.92      870.93     81.32 o 
   6 -10   2       88.35       29.21     54.37 o 
   7 -10   2      290.14      231.96     67.73 o 
   8 -10   2        0.43        0.00     54.61 o 
 -12  -9   2     3429.63     3770.49    213.99 o 
 -11  -9   2      684.79      994.93    105.20 o 
 -10  -9   2     1609.09     1948.39    260.50 o 
  -9  -9   2     1260.56     1178.81    125.94 o 
  -8  -9   2      443.42      491.82     69.03 o 
  -7  -9   2     2295.03     2314.10    143.89 o 
  -6  -9   2     2323.10     2456.66    139.57 o 
  -5  -9   2    16125.93    16219.81    370.59 o 
  -4  -9   2    10077.79     9924.08    327.59 o 
  -3  -9   2      344.50      430.12     56.88 o 
  -2  -9   2     2481.52     2558.47     92.10 o 
  -1  -9   2      392.65      419.92     36.10 o 
   0  -9   2    18934.96    18823.22    308.26 o 
   1  -9   2    19614.67    19712.80    291.11 o 
   2  -9   2     1491.62     1532.41     88.57 o 
   3  -9   2    30542.43    31582.69    473.56 o 
   4  -9   2      472.86      452.41     58.86 o 
   5  -9   2       85.51       49.25     37.51 o 
   6  -9   2     1500.74     1373.11    112.70 o 
   7  -9   2     1385.23     1393.62    112.81 o 
   8  -9   2     8673.18     8726.95    257.83 o 
   9  -9   2       15.46       36.25     98.22 o 
 -12  -8   2      329.87      304.59     70.17 o 
 -11  -8   2     1755.00     1695.61    121.87 o 
 -10  -8   2       28.89       11.53     44.99 o 
  -9  -8   2      580.71      674.91     79.70 o 
  -8  -8   2     5757.17     5633.66    164.90 o 
  -7  -8   2      497.70      556.71     66.15 o 
  -6  -8   2    19294.52    18570.73    403.74 o 
  -5  -8   2     4419.53     4460.82    151.65 o 
  -4  -8   2     3765.62     3765.28    192.96 o 
  -3  -8   2     1813.06     1866.36    187.32 o 
  -2  -8   2      760.19      937.45     75.42 o 
  -1  -8   2    22551.69    22206.20    325.59 o 
   0  -8   2     2763.42     2715.56     76.44 o 
   1  -8   2    13273.40    12266.68    214.19 o 
   2  -8   2    14206.43    13886.35    304.30 o 
   3  -8   2     1384.35     1357.33     80.10 o 
   4  -8   2     1738.56     1631.14    101.23 o 
   5  -8   2     1292.84     1227.64    103.85 o 
   6  -8   2     5103.62     5128.58    157.23 o 
   7  -8   2    10526.98    10394.17    282.34 o 
   8  -8   2     1977.40     1975.36    151.74 o 
   9  -8   2     3182.52     2921.83    250.19 o 
  10  -8   2        2.23       16.41    103.74 o 
 -12  -7   2      412.72      343.38     71.79 o 
 -11  -7   2        1.06        0.00     46.19 o 
 -10  -7   2     2007.09     1833.21    118.65 o 
  -9  -7   2     2887.29     2736.59    159.24 o 
  -8  -7   2     8048.79     7620.27    192.91 o 
  -7  -7   2    21674.45    22050.18    461.03 o 
  -6  -7   2       92.71      113.98     37.05 o 
  -5  -7   2      176.88      127.51     33.19 o 
  -4  -7   2      143.45      148.31     57.93 o 
  -3  -7   2     2987.26     2946.83    144.46 o 
  -2  -7   2    12573.58    11651.33    308.09 o 
  -1  -7   2       48.55       20.78     16.33 o 
   0  -7   2    80041.18    80552.23    945.32 o 
   1  -7   2    12924.35    12919.22    199.24 o 
   2  -7   2     4994.31     5198.84    139.61 o 
   3  -7   2      248.62      290.00     35.73 o 
   4  -7   2       75.51       94.55     35.37 o 
   5  -7   2    20412.24    20119.01    370.16 o 
   6  -7   2     2698.18     2850.43    146.12 o 
   7  -7   2    12945.75    12699.06    310.69 o 
   8  -7   2     8417.64     8206.74    234.92 o 
   9  -7   2      468.60      358.85    111.10 o 
  10  -7   2        1.50       50.46     96.32 o 
 -12  -6   2        1.49        0.00     78.09 o 
 -11  -6   2     1215.59     1299.66    107.36 o 
 -10  -6   2      108.32      176.41     55.12 o 
  -9  -6   2    11351.81    11462.75    305.44 o 
  -8  -6   2     8406.87     8859.31    208.19 o 
  -7  -6   2     8865.49     9311.83    210.43 o 
  -6  -6   2     2350.25     2352.99     84.99 o 
  -5  -6   2       28.73        0.00     20.39 o 
  -4  -6   2    33245.39    33394.05    620.18 o 
  -3  -6   2    13809.79    13529.49    298.82 o 
  -2  -6   2    19334.23    19605.55    796.27 o 
  -1  -6   2    29564.68    28729.90    451.61 o 
   0  -6   2      190.35      152.38     20.75 o 
   1  -6   2     4393.80     4342.35     98.15 o 
   2  -6   2      207.27      195.18     26.32 o 
   3  -6   2      475.74      421.45     50.59 o 
   4  -6   2    15949.51    15973.52    384.98 o 
   5  -6   2      733.79      782.75     66.79 o 
   6  -6   2    20355.39    20126.52    364.21 o 
   7  -6   2     1944.72     2195.73    122.02 o 
   8  -6   2     2249.56     2026.36    188.43 o 
   9  -6   2        0.17        0.00     74.32 o 
  10  -6   2      121.14      132.41    101.73 o 
 -12  -5   2      591.34      448.39    134.95 o 
 -11  -5   2     1936.30     1712.42    119.19 o 
 -10  -5   2    14089.84    13446.70    401.34 o 
  -9  -5   2       48.31        5.74     39.06 o 
  -8  -5   2     9829.84     9595.37    225.68 o 
  -7  -5   2     1007.11     1023.32     59.51 o 
  -6  -5   2       37.27       38.72     20.72 o 
  -5  -5   2    23299.53    25465.26    417.05 o 
  -4  -5   2      144.67      181.98     28.39 o 
  -3  -5   2    40066.52    38797.04    694.17 o 
  -2  -5   2    20011.22    20486.25    395.36 o 
  -1  -5   2     4163.09     4377.94    117.83 o 
   0  -5   2     2330.58     2557.60     64.64 o 
   1  -5   2       45.79       30.18     16.55 o 
   2  -5   2     9829.37    10005.31    174.89 o 
   3  -5   2    10589.37    10920.01    211.51 o 
   4  -5   2     8103.86     7869.28    171.78 o 
   5  -5   2    20120.79    20167.37    553.54 o 
   6  -5   2      171.61      136.82     33.19 o 
   7  -5   2     6754.94     6757.89    189.85 o 
   8  -5   2       65.23       95.01     72.46 o 
   9  -5   2     1474.21     1152.52    156.04 o 
  10  -5   2     4424.15     4444.86    289.50 o 
  11  -5   2      393.15      382.90    125.62 o 
 -12  -4   2     3670.24     3402.70    385.52 o 
 -11  -4   2     5225.27     5338.87    208.47 o 
 -10  -4   2     4736.46     3776.56    300.39 o 
  -9  -4   2     5359.99     5430.15    201.41 o 
  -8  -4   2       88.83       65.67     35.20 o 
  -7  -4   2      363.96      372.49     38.57 o 
  -6  -4   2     7254.41     7852.61    139.82 o 
  -5  -4   2    21028.33    22653.43    308.42 o 
  -4  -4   2    29208.22    29557.24    494.33 o 
  -3  -4   2      610.08      695.62     59.88 o 
  -2  -4   2     4330.50     3923.23    109.52 o 
  -1  -4   2     1409.96     1535.88     63.35 o 
   0  -4   2      211.11      245.75     40.96 o 
   1  -4   2    14461.36    14516.59    219.53 o 
   2  -4   2      563.75      572.95     39.29 o 
   3  -4   2    62275.32    61790.06    903.32 o 
   4  -4   2    26585.29    27116.29    434.38 o 
   5  -4   2    10815.51    11362.56    187.55 o 
   6  -4   2     2538.69     2604.21     69.61 o 
   7  -4   2      244.80      215.63     63.12 o 
   8  -4   2     4196.03     3866.39    251.28 o 
   9  -4   2      684.08      634.26    115.99 o 
  10  -4   2     3122.54     3220.14    269.78 o 
  11  -4   2     6024.61     6232.20    344.18 o 
 -12  -3   2      700.83      589.32     94.79 o 
 -11  -3   2     3900.28     4015.02    214.76 o 
 -10  -3   2     1812.22     1803.28    131.69 o 
  -9  -3   2       43.37        2.60     36.80 o 
  -8  -3   2     7601.00     7350.45    245.38 o 
  -7  -3   2     1249.99     1252.93     84.87 o 
  -6  -3   2    10471.46     9929.43    164.26 o 
  -5  -3   2     7211.58     6127.04    133.53 o 
  -4  -3   2     4734.92     4944.78    131.95 o 
  -3  -3   2      438.30      428.30     29.95 o 
  -2  -3   2      339.80      337.02     43.33 o 
  -1  -3   2    16225.61    17145.04    330.20 o 
   0  -3   2    15996.77    16902.88    386.03 o 
   1  -3   2      898.29     1031.07     90.59 o 
   2  -3   2    32258.42    32240.66    484.10 o 
   3  -3   2     1221.00     1377.28     54.53 o 
   4  -3   2    31883.87    32974.11    506.40 o 
   5  -3   2      366.51      315.66     23.45 o 
   6  -3   2        9.22        0.00     30.01 o 
   7  -3   2     5231.96     5146.09    174.42 o 
   8  -3   2       21.36       26.51     54.90 o 
   9  -3   2    18514.29    18811.01    586.07 o 
  10  -3   2     7552.42     7280.37    339.24 o 
  11  -3   2     2154.19     1914.85    207.84 o 
  12  -3   2      615.71      503.91    135.11 o 
 -12  -2   2     4694.95     4529.63    255.04 o 
 -11  -2   2      658.05      616.73    131.62 o 
 -10  -2   2      545.57      494.92     70.48 o 
  -9  -2   2     2219.24     2247.93    120.17 o 
  -8  -2   2     2696.69     2364.13    111.17 o 
  -7  -2   2    16078.77    15100.05    304.06 o 
  -6  -2   2     1722.56     1684.67     57.67 o 
  -5  -2   2    27858.65    28086.44    402.70 o 
  -4  -2   2    11007.98    11153.29    165.74 o 
  -3  -2   2      172.11      156.77     17.47 o 
  -2  -2   2     4687.76     4983.91    116.08 o 
  -1  -2   2     2755.25     2923.80     76.57 o 
   0  -2   2    63835.74    63503.95   1056.61 o 
   1  -2   2    55977.36    54925.13    925.95 o 
   2  -2   2     6764.79     6777.29    133.58 o 
   3  -2   2    34929.01    34730.55    516.48 o 
   4  -2   2       73.51       99.93     14.60 o 
   5  -2   2      301.30      294.62     41.97 o 
   6  -2   2     4836.34     4590.20    127.12 o 
   7  -2   2     4207.78     4306.96    154.34 o 
   8  -2   2    24639.50    24543.97    999.96 o 
   9  -2   2      210.00      268.67    109.08 o 
  10  -2   2     5498.55     5352.99    283.04 o 
  11  -2   2      493.41      215.83     97.62 o 
  12  -2   2      126.17      113.39    104.16 o 
 -12  -1   2       90.42       73.67    101.79 o 
 -11  -1   2      280.90      320.13     69.79 o 
 -10  -1   2      269.72      207.99     57.53 o 
  -9  -1   2     3027.53     3081.55    185.38 o 
  -8  -1   2    15986.17    15043.40    320.21 o 
  -7  -1   2      747.86      836.18     66.57 o 
  -6  -1   2    29628.96    30298.47    406.43 o 
  -5  -1   2     6195.85     6486.52    117.92 o 
  -4  -1   2    13381.71    13760.92    196.09 o 
  -3  -1   2       77.55       74.67     18.23 o 
  -2  -1   2      947.30      920.65    105.52 o 
  -1  -1   2    76031.70    75545.98   1538.34 o 
   0  -1   2     8735.01     9289.16    211.69 o 
   1  -1   2    60962.65    60817.43   1494.78 o 
   2  -1   2    25121.79    25700.90    454.30 o 
   3  -1   2     4570.06     4741.66     90.46 o 
   4  -1   2     3306.79     4055.54     99.41 o 
   5  -1   2       12.97       27.04     24.71 o 
   6  -1   2    11428.85    11070.99    268.00 o 
   7  -1   2    14026.25    14110.78    327.65 o 
   8  -1   2     3376.60     3595.10    213.22 o 
   9  -1   2     4502.04     4492.22    412.21 o 
  10  -1   2      145.39       58.36     71.51 o 
  11  -1   2      808.32      542.30    123.49 o 
  12  -1   2      184.11      193.91    108.23 o 
 -12   0   2       34.48        0.00     95.20 o 
 -11   0   2       18.09        2.24     81.44 o 
 -10   0   2     1635.66     1748.01    210.13 o 
  -9   0   2     3431.57     3360.20    146.29 o 
  -8   0   2     6114.48     6379.41    187.81 o 
  -7   0   2    10889.61    11007.16    251.11 o 
  -6   0   2     2397.14     2506.85     78.38 o 
  -5   0   2     4611.55     4966.73     98.58 o 
  -4   0   2     1300.88     1303.07     58.94 o 
  -3   0   2     7158.33     7286.75    168.45 o 
  -2   0   2     1845.03     1915.70     61.33 o 
  -1   0   2      135.36      101.69     16.28 o 
   0   0   2   104395.10    99317.74   2043.65 o 
   1   0   2     1788.08     2004.62     46.70 o 
   2   0   2     7092.33     7157.68    126.29 o 
   3   0   2    75276.09    73809.45   1066.59 o 
   4   0   2       51.65       85.49     18.93 o 
   5   0   2    42717.47    41560.24    576.92 o 
   6   0   2     9892.88    11124.87    198.97 o 
   7   0   2     9047.20     9069.69    201.60 o 
   8   0   2    10686.04    11123.60    283.75 o 
   9   0   2        7.89        0.00     46.62 o 
  10   0   2     1123.05     1167.76    154.45 o 
  11   0   2      258.09      178.02     89.67 o 
  12   0   2     3094.65     3107.72    275.48 o 
 -12   1   2      446.93      222.57    117.99 o 
 -11   1   2     1641.18     1574.40    188.89 o 
 -10   1   2        9.37        0.00     68.28 o 
  -9   1   2     7183.61     7340.77    246.29 o 
  -8   1   2     4036.59     4073.19    169.74 o 
  -7   1   2     3767.06     3563.04    146.96 o 
  -6   1   2      810.02      785.11     65.29 o 
  -5   1   2      459.07      463.31     47.07 o 
  -4   1   2    14567.50    14441.36    226.14 o 
  -3   1   2     1995.12     1895.50     67.83 o 
  -2   1   2    13865.99    14403.66    280.35 o 
  -1   1   2    10882.13    11347.47    198.07 o 
   1   1   2     3021.58     3198.56     70.99 o 
   2   1   2     2269.61     2495.35     39.33 o 
   3   1   2    12685.11    13711.19    223.16 o 
   4   1   2    86471.41    85247.57   1109.98 o 
   5   1   2     9755.49    10213.25    173.77 o 
   6   1   2    56727.98    57942.96    789.45 o 
   7   1   2      310.11      278.13     33.91 o 
   8   1   2     1011.17     1049.85     59.92 o 
   9   1   2     1932.33     2178.75    141.43 o 
  10   1   2      261.11      291.85     96.77 o 
  11   1   2     5546.02     5739.73    243.71 o 
  12   1   2     1032.06      954.56    184.83 o 
  13   1   2     1711.47     1900.58    212.93 o 
 -11   2   2     1060.82     1172.47    176.56 o 
 -10   2   2    11608.20    11415.77    737.75 o 
  -9   2   2      157.49      251.81     88.51 o 
  -8   2   2     9755.94     9669.15    283.65 o 
  -7   2   2      172.62      264.85     57.01 o 
  -6   2   2      250.78      256.02     49.16 o 
  -5   2   2     9953.81     9660.43    142.33 o 
  -4   2   2       82.81       98.30     23.96 o 
  -3   2   2    40651.98    38358.91    691.99 o 
  -2   2   2     8664.73     8534.98    162.59 o 
  -1   2   2    15459.21    15939.82    259.45 o 
   0   2   2    14999.55    15399.32    376.48 o 
   1   2   2      113.44      107.66     16.99 o 
   2   2   2    30725.23    31165.72    454.52 o 
   3   2   2     2762.65     2657.91     58.24 o 
   4   2   2    20054.23    20098.28    330.81 o 
   5   2   2    14306.85    14526.89    263.11 o 
   6   2   2       23.50        6.28     16.07 o 
   7   2   2        6.37       20.36     19.68 o 
   8   2   2      106.63      124.22     27.02 o 
   9   2   2     3573.17     3851.97    125.80 o 
  10   2   2    11292.93    11999.49    348.83 o 
  11   2   2      647.14      449.52     93.28 o 
  12   2   2     4846.14     4727.98    235.79 o 
  13   2   2      282.25      245.41    111.89 o 
 -11   3   2     3658.32     4066.14    296.16 o 
 -10   3   2     1159.00     1170.66    207.47 o 
  -9   3   2     1588.72     1619.73    175.77 o 
  -8   3   2        1.45        0.00     55.92 o 
  -7   3   2     3397.43     3597.67    160.53 o 
  -6   3   2     3976.20     3739.29    142.23 o 
  -5   3   2     3269.23     3145.54     70.43 o 
  -4   3   2    41347.63    41573.61    516.48 o 
  -3   3   2     7926.42     8581.42    149.78 o 
  -2   3   2     5883.46     5945.55    124.51 o 
  -1   3   2     1341.88     1280.37     37.54 o 
   0   3   2      105.05       90.40     14.57 o 
   1   3   2    26857.63    27319.59    410.53 o 
   2   3   2        3.20        0.00      9.04 o 
   3   3   2    51603.30    50945.60   1044.63 o 
   4   3   2    15358.67    15558.96    252.14 o 
   5   3   2     3006.56     2885.65     86.46 o 
   6   3   2     1917.73     1940.01     77.53 o 
   7   3   2        0.61        0.00     23.79 o 
   8   3   2     2082.93     2060.44     71.32 o 
   9   3   2     4059.49     4042.62    116.55 o 
  10   3   2     6726.45     7438.47    258.18 o 
  11   3   2     7302.97     7076.29    265.11 o 
  12   3   2       23.37       84.13     76.11 o 
  13   3   2      141.59       99.40     84.88 o 
 -11   4   2     2298.09     2139.03    308.83 o 
 -10   4   2      496.47      403.79    120.18 o 
  -9   4   2       69.42        0.00     66.45 o 
  -8   4   2     1477.51     1332.33    158.41 o 
  -7   4   2        9.86        0.00     24.32 o 
  -6   4   2     7501.28     7690.04    180.40 o 
  -5   4   2    12671.28    12706.81    222.83 o 
  -4   4   2     7650.15     8152.63    138.00 o 
  -3   4   2    25040.49    25443.33    373.17 o 
  -2   4   2      197.02      266.65     34.94 o 
  -1   4   2      886.13     1005.45     37.27 o 
   0   4   2    16045.76    16978.90    237.02 o 
   1   4   2    13538.07    14015.81    223.81 o 
   2   4   2    65265.79    63013.95    885.60 o 
   3   4   2      152.44      197.50     19.13 o 
   4   4   2     2770.13     2785.54     63.71 o 
   5   4   2      407.84      436.84     36.96 o 
   6   4   2     1446.72     1466.81     67.30 o 
   7   4   2    16367.43    15963.89    306.29 o 
   8   4   2     1184.37     1429.37     83.50 o 
   9   4   2     9673.91    10339.90    249.69 o 
  10   4   2    10430.92    10354.26    310.61 o 
  11   4   2      252.24      205.44     75.31 o 
  12   4   2       89.23       67.39     75.18 o 
  13   4   2        0.79       52.61     79.00 o 
 -10   5   2       25.23        3.53     87.57 o 
  -9   5   2      700.44      579.64    126.23 o 
  -8   5   2       56.94       38.50     68.87 o 
  -7   5   2     9276.41     9876.16    247.74 o 
  -6   5   2     1196.26     1076.47    107.89 o 
  -5   5   2     7885.53     8257.94    220.69 o 
  -4   5   2     1524.97     1511.76     58.72 o 
  -3   5   2        0.62        3.93     17.23 o 
  -2   5   2     1026.82      909.69     53.52 o 
  -1   5   2      123.78      127.24     19.17 o 
   0   5   2    18868.80    19342.72    402.34 o 
   1   5   2    23391.19    23497.33    326.59 o 
   2   5   2     3927.70     3780.77     76.10 o 
   3   5   2     6669.89     6546.39    133.94 o 
   4   5   2      214.69      213.62     27.02 o 
   5   5   2     1962.60     1766.18     54.09 o 
   6   5   2    13011.69    12979.07    209.69 o 
   7   5   2     5536.83     5451.98    127.71 o 
   8   5   2    14789.68    15296.94    302.22 o 
   9   5   2       15.80        2.17     32.34 o 
  10   5   2     4820.28     4982.51    265.89 o 
  11   5   2       47.88      102.54     83.95 o 
  12   5   2      377.04      203.63    198.10 o 
  13   5   2     4091.94     3937.24    283.84 o 
 -10   6   2      241.63      144.95    114.06 o 
  -9   6   2     2739.07     3034.85    252.42 o 
  -8   6   2     7231.68     7393.45    467.42 o 
  -7   6   2      646.80      574.56     79.47 o 
  -6   6   2     6570.38     6802.13    206.67 o 
  -5   6   2      896.70      933.16     90.41 o 
  -4   6   2       30.53       33.91     21.96 o 
  -3   6   2     2259.45     2000.91     79.48 o 
  -2   6   2     5555.97     5708.91    136.25 o 
  -1   6   2    34648.24    33261.09    518.16 o 
   0   6   2     5987.53     6242.63    122.96 o 
   1   6   2     4469.24     4310.42     92.04 o 
   2   6   2       76.61      105.32     18.19 o 
   3   6   2       75.11       80.85     24.15 o 
   4   6   2    14758.45    14699.86    251.31 o 
   5   6   2     2955.82     2943.36     73.78 o 
   6   6   2    26471.11    26624.31    386.53 o 
   7   6   2    17413.82    17937.22    281.66 o 
   8   6   2     1666.56     1730.81     67.66 o 
   9   6   2     1166.58     1055.47     69.79 o 
  10   6   2      275.19      166.35     50.35 o 
  11   6   2     2105.29     1959.24    136.80 o 
  12   6   2     4667.01     5204.10    293.30 o 
  13   6   2     1090.13     1354.17    188.30 o 
  -9   7   2     1358.35     1765.06    211.05 o 
  -8   7   2     3881.24     3653.16    144.38 o 
  -7   7   2     4250.71     4366.92    276.46 o 
  -6   7   2        2.40       50.08     45.67 o 
  -5   7   2        6.60        0.00     32.19 o 
  -4   7   2      527.73      525.12     54.66 o 
  -3   7   2    13557.69    13220.55    228.55 o 
  -2   7   2    38595.23    38196.57    543.09 o 
  -1   7   2     4317.12     4244.26    105.08 o 
   0   7   2    33566.59    33613.31    472.81 o 
   1   7   2      147.98      199.58     35.97 o 
   2   7   2    13335.95    14347.39    223.89 o 
   3   7   2    50238.96    52846.95    693.28 o 
   4   7   2     5156.98     5496.93    125.35 o 
   5   7   2    27881.30    28607.45    409.54 o 
   6   7   2     1781.95     1688.34     60.62 o 
   7   7   2     9851.42    10150.83    182.78 o 
   8   7   2     1056.66     1048.98     50.11 o 
   9   7   2      127.69      108.13     26.25 o 
  10   7   2     3583.40     3451.15    176.53 o 
  11   7   2      574.89      457.81    104.65 o 
  12   7   2     6623.00     6732.22    328.37 o 
  13   7   2     5277.99     5514.98    322.66 o 
  -9   8   2     3454.95     3602.35    285.44 o 
  -8   8   2     1240.69     1311.72    101.82 o 
  -7   8   2      223.79      254.60     63.92 o 
  -6   8   2      326.57      354.65     66.11 o 
  -5   8   2      116.24      138.80     50.46 o 
  -4   8   2    21920.48    21534.41    392.13 o 
  -3   8   2     8963.45     9172.99    183.12 o 
  -2   8   2    16266.84    16301.88    278.76 o 
  -1   8   2    16387.81    15916.05    267.32 o 
   0   8   2       11.49       12.86     19.98 o 
   1   8   2     3507.03     3738.53    111.76 o 
   2   8   2     8093.39     8027.68    150.15 o 
   3   8   2     4814.92     4316.90     96.00 o 
   4   8   2    28391.66    27337.19    446.98 o 
   5   8   2      595.25      498.79     64.85 o 
   6   8   2    20036.40    20349.22    312.80 o 
   7   8   2      351.10      401.90     41.11 o 
   8   8   2      630.76      650.05     62.08 o 
   9   8   2     8765.43     9043.06    205.38 o 
  10   8   2      942.58      929.90     99.72 o 
  11   8   2    11850.67    12289.02    455.07 o 
  12   8   2     1513.94     1407.51    172.96 o 
  13   8   2     2136.12     2777.35    250.48 o 
  -8   9   2      328.72      235.93     68.82 o 
  -7   9   2      277.02      101.52     57.23 o 
  -6   9   2      729.47      554.85     82.11 o 
  -5   9   2     8438.34     8359.71    255.86 o 
  -4   9   2      298.51      362.02    111.02 o 
  -3   9   2    19505.96    19797.71    370.55 o 
  -2   9   2     5679.18     5882.23    140.68 o 
  -1   9   2      861.78      878.92     59.33 o 
   0   9   2     1365.52     1313.68     75.60 o 
   1   9   2        6.23       16.37     22.05 o 
   2   9   2    43384.11    44211.19    609.04 o 
   3   9   2    12502.56    12986.50    216.45 o 
   4   9   2    11180.75    11822.56    231.57 o 
   5   9   2     3954.97     3751.70    106.46 o 
   6   9   2      319.01      298.64     48.78 o 
   7   9   2      889.33      883.62     85.22 o 
   8   9   2     1412.47     1517.08     92.45 o 
   9   9   2     7008.43     7107.03    205.02 o 
  10   9   2    12730.34    13363.94    281.92 o 
  11   9   2      615.26      543.73    117.57 o 
  12   9   2     2848.83     2864.00    500.76 o 
  13   9   2       63.55      104.21     95.16 o 
  -8  10   2        3.99        0.00     61.07 o 
  -7  10   2     2060.52     1801.94    190.55 o 
  -6  10   2     1843.28     2029.53    145.23 o 
  -5  10   2     1925.27     1817.02    136.67 o 
  -4  10   2     7570.19     7352.54    240.53 o 
  -3  10   2      249.45      156.50     71.37 o 
  -2  10   2       44.63       61.95     31.96 o 
  -1  10   2     1026.57      886.74     63.82 o 
   0  10   2      808.26      734.10     57.20 o 
   1  10   2    18457.06    18451.46    305.00 o 
   2  10   2      249.51      288.60     36.36 o 
   3  10   2    16799.77    17238.96    284.76 o 
   4  10   2      375.75      248.56     37.33 o 
   5  10   2     2336.00     2471.64    121.55 o 
   6  10   2     2867.07     2828.82    196.99 o 
   7  10   2        6.82       52.86     37.42 o 
   8  10   2     4728.64     4944.46    169.61 o 
   9  10   2     4952.62     4949.49    183.76 o 
  10  10   2     7379.30     7317.97    195.09 o 
  11  10   2     8212.21     8404.76    208.35 o 
  12  10   2      159.76      109.08    141.72 o 
  13  10   2      459.19      338.00    161.01 o 
  -7  11   2      499.23      630.43    104.80 o 
  -6  11   2     5239.99     5295.54    225.05 o 
  -5  11   2     6388.28     6397.09    236.76 o 
  -4  11   2      257.58      284.42     70.36 o 
  -3  11   2      897.27     1021.68     83.12 o 
  -2  11   2       19.87       34.47     32.27 o 
  -1  11   2    10460.50    10374.41    239.03 o 
   0  11   2    14323.21    14119.26    261.72 o 
   1  11   2     3123.92     3014.13    102.85 o 
   2  11   2    30325.62    31265.20    467.02 o 
   3  11   2       67.58       66.66     29.94 o 
   4  11   2      289.06      213.91     36.62 o 
   5  11   2     2118.06     1989.96    161.40 o 
   6  11   2     3276.18     3444.07    149.61 o 
   7  11   2    18196.50    17990.72    413.17 o 
   8  11   2      273.99      300.20     60.99 o 
   9  11   2    15112.98    15180.03    369.50 o 
  10  11   2     3905.13     4014.97    163.07 o 
  11  11   2       38.16       34.35     43.59 o 
  12  11   2      762.19      728.38    172.41 o 
  -7  12   2     5956.41     6406.44    261.60 o 
  -6  12   2     1940.54     2020.55    158.00 o 
  -5  12   2     2813.01     3034.05    181.37 o 
  -4  12   2      806.55      786.96    100.58 o 
  -3  12   2       41.48       47.39     57.80 o 
  -2  12   2     4944.73     5106.18    147.23 o 
  -1  12   2      425.71      325.52     50.16 o 
   0  12   2    14538.11    14682.55    250.05 o 
   1  12   2    14055.32    13810.20    259.98 o 
   2  12   2     1843.26     1897.59    100.72 o 
   3  12   2      620.98      539.18     57.57 o 
   4  12   2       45.89       65.64     32.01 o 
   5  12   2     4667.23     4677.71    177.56 o 
   6  12   2    14968.89    14712.49    367.04 o 
   7  12   2     4714.38     4554.21    222.81 o 
   8  12   2     9758.10     9201.56    270.22 o 
   9  12   2       32.02        0.00     43.19 o 
  10  12   2      861.01      928.41     92.96 o 
  11  12   2      328.38      332.12     60.96 o 
  12  12   2      995.89      994.84     95.29 o 
  -6  13   2      947.22      926.46    152.12 o 
  -5  13   2       52.41       23.96     68.29 o 
  -4  13   2       18.67        0.00     58.34 o 
  -3  13   2     2532.85     2282.34    156.68 o 
  -2  13   2      813.84      689.15     67.42 o 
  -1  13   2    26744.81    27585.21    446.26 o 
   0  13   2      360.94      350.26     53.12 o 
   1  13   2     7280.18     7496.27    384.35 o 
   2  13   2       90.19      119.58     51.03 o 
   3  13   2      529.59      520.96     59.58 o 
   4  13   2     5195.89     5195.12    154.88 o 
   5  13   2      430.21      525.45     87.30 o 
   6  13   2    15343.37    15714.95    393.55 o 
   7  13   2     8742.61     8995.62    274.67 o 
   8  13   2     1470.70     1347.73    114.25 o 
   9  13   2      475.41      489.08     80.33 o 
  10  13   2      453.28      400.03     74.03 o 
  11  13   2     1107.05     1305.98    113.38 o 
  12  13   2     4588.63     4930.98    205.29 o 
  -5  14   2     2358.03     2379.55    338.57 o 
  -4  14   2      989.82     1023.95    123.50 o 
  -3  14   2     4609.17     4533.49    218.60 o 
  -2  14   2     8469.93     8642.85    219.69 o 
  -1  14   2      207.46      202.59     47.89 o 
   0  14   2     2994.11     2816.67    133.18 o 
   1  14   2      881.65      737.74     79.62 o 
   2  14   2     1607.25     1316.22    136.28 o 
   3  14   2     2959.10     2915.41    131.37 o 
   4  14   2      146.62      128.69     42.16 o 
   5  14   2    13447.13    12476.43    347.28 o 
   6  14   2     6990.56     7283.82    285.03 o 
   7  14   2     7524.14     7133.54    246.75 o 
   8  14   2      128.91       94.74     55.82 o 
   9  14   2        3.85       72.96     55.54 o 
  10  14   2     3285.38     3400.14    324.03 o 
  11  14   2      196.81      337.55     76.89 o 
  -4  15   2     5148.20     5105.98    416.39 o 
  -3  15   2     2720.04     2960.41    190.42 o 
  -2  15   2     3063.75     2947.72    310.27 o 
  -1  15   2     2813.65     3003.44    147.31 o 
   0  15   2      391.66      255.33     74.32 o 
   1  15   2     1218.01     1296.75    164.81 o 
   2  15   2     1421.42     1355.32    121.50 o 
   3  15   2    10656.70    10133.22    256.92 o 
   4  15   2    11289.18    11242.23    267.25 o 
   5  15   2      264.14      270.97     71.47 o 
   6  15   2      941.71     1162.38    176.32 o 
   7  15   2      130.89      126.30     61.20 o 
   8  15   2     1506.97     1406.34    129.21 o 
   9  15   2     3315.80     3879.71    193.51 o 
  10  15   2      540.08      549.61     94.04 o 
  11  15   2     7795.81     8085.72    282.80 o 
  -3  16   2     4301.18     4678.25    291.28 o 
  -2  16   2      587.56      500.08    118.93 o 
  -1  16   2        0.75        0.00     48.52 o 
   0  16   2      915.74     1089.45    115.54 o 
   1  16   2       88.35       30.16     57.28 o 
   2  16   2     9920.14    10328.78    272.54 o 
   3  16   2     3959.93     3651.33    162.09 o 
   4  16   2     1732.14     1768.41    112.88 o 
   5  16   2      878.36      773.40    112.35 o 
   6  16   2       50.81        0.28     71.42 o 
   7  16   2      691.38      643.10     98.44 o 
   8  16   2     1711.05     1869.17    153.54 o 
   9  16   2     4706.31     4536.61    217.69 o 
  10  16   2     4752.82     4864.41    238.09 o 
  -1  17   2      140.72      197.97     67.46 o 
   0  17   2     2081.21     2015.67    225.24 o 
   1  17   2     6988.12     7226.26    485.80 o 
   2  17   2       20.33       38.56     56.21 o 
   3  17   2     9999.68     9407.15    362.19 o 
   4  17   2     1626.15     1540.70    112.90 o 
   5  17   2        0.45       28.64     62.61 o 
   6  17   2      876.13     1078.28    127.20 o 
   7  17   2      140.17      101.89     70.27 o 
   8  17   2     9146.26     9557.72    328.31 o 
   9  17   2     2162.16     2451.81    243.99 o 
   0  18   2     3085.98     3512.73    204.93 o 
   1  18   2     1399.50     1182.41    126.14 o 
   2  18   2     4065.10     4365.36    214.99 o 
   3  18   2      115.22       82.05     63.63 o 
   4  18   2       24.41       56.12     54.58 o 
   5  18   2      469.08      415.83     98.07 o 
   6  18   2     1369.59     1446.44    146.90 o 
   7  18   2     7325.04     6874.68    364.84 o 
   8  18   2      127.77      155.30     80.46 o 
   3  19   2        9.65      110.57     70.28 o 
   4  19   2       55.62       25.68     55.91 o 
   5  19   2     4208.41     4478.90    246.90 o 
   6  19   2     4472.32     4247.35    240.65 o 
  -6 -18   3      457.58      394.91     96.17 o 
  -5 -18   3     5048.35     4971.80    419.07 o 
  -4 -18   3        6.25        0.00     65.07 o 
  -3 -18   3     9462.63     9268.34    524.89 o 
  -2 -18   3     1335.97     1204.91    171.23 o 
  -1 -18   3     1061.32     1037.31    122.59 o 
  -8 -17   3       35.92        0.00     78.75 o 
  -7 -17   3     1165.91     1025.73    130.04 o 
  -6 -17   3     1811.47     1568.80    152.65 o 
  -5 -17   3     1827.00     1795.40    357.47 o 
  -4 -17   3     8496.88     8798.87    316.35 o 
  -3 -17   3        6.62       14.95     62.78 o 
  -2 -17   3     3343.24     2869.37    238.91 o 
  -1 -17   3       40.52       16.38     61.64 o 
   0 -17   3      138.55       97.36     65.09 o 
   1 -17   3     3809.56     4289.93    191.78 o 
  -9 -16   3        0.63       34.09     68.39 o 
  -8 -16   3     1029.00     1164.00    131.27 o 
  -7 -16   3       32.46        0.00     59.95 o 
  -6 -16   3     5477.05     5643.86    244.32 o 
  -5 -16   3     3950.43     3579.71    204.86 o 
  -4 -16   3     2547.74     2472.66    175.53 o 
  -3 -16   3     6118.93     6078.58    254.25 o 
  -2 -16   3        1.32        0.00     49.84 o 
  -1 -16   3      186.66      244.32     70.77 o 
   0 -16   3     1487.18     1288.45    127.25 o 
   1 -16   3     2909.15     3273.55    163.33 o 
   2 -16   3     8999.22     9281.51    309.52 o 
   3 -16   3       45.47       50.95     71.94 o 
  -9 -15   3      516.18      664.86    150.58 o 
  -8 -15   3      576.23      466.68     90.21 o 
  -7 -15   3     9501.42     9208.51    308.82 o 
  -6 -15   3      923.15      925.68    109.69 o 
  -5 -15   3     4926.04     4072.10    205.13 o 
  -4 -15   3     3500.93     3216.25    306.46 o 
  -3 -15   3      846.62      872.42    107.61 o 
  -2 -15   3     2924.30     2844.98    154.82 o 
  -1 -15   3      221.13      111.52     58.99 o 
   0 -15   3     9427.77     8850.60    283.29 o 
   1 -15   3     3286.46     3658.32    171.84 o 
   2 -15   3     1979.11     1876.28    149.07 o 
   3 -15   3     3648.04     3610.96    197.86 o 
   4 -15   3      195.83       89.82     73.89 o 
 -10 -14   3      147.11      154.04     91.40 o 
  -9 -14   3     1774.95     1773.49    146.22 o 
  -8 -14   3     3789.86     3528.39    192.37 o 
  -7 -14   3      701.97      859.21    155.07 o 
  -6 -14   3     5149.87     5099.74    213.31 o 
  -5 -14   3      716.90      740.26    174.85 o 
  -4 -14   3      159.46       75.43     65.01 o 
  -3 -14   3     3682.58     3237.81    178.42 o 
  -2 -14   3     1032.38     1168.35     93.84 o 
  -1 -14   3    17721.09    17665.98    375.26 o 
   0 -14   3      964.97      929.74     99.67 o 
   1 -14   3    12988.75    13377.92    306.40 o 
   2 -14   3     1414.76     1513.89    113.56 o 
   3 -14   3       12.79        0.00     53.40 o 
   4 -14   3     2463.05     2171.68    157.04 o 
   5 -14   3       58.29       64.14     70.50 o 
 -11 -13   3       12.51        0.00     65.66 o 
 -10 -13   3     2041.65     2254.08    199.31 o 
  -9 -13   3      946.41     1029.62    113.41 o 
  -8 -13   3     3327.10     3664.77    186.38 o 
  -7 -13   3     8235.18     7866.28    266.68 o 
  -6 -13   3      829.91      825.04    175.14 o 
  -5 -13   3      788.49      829.20     97.49 o 
  -4 -13   3     2890.41     2856.07    197.26 o 
  -3 -13   3     4916.65     4583.03    193.17 o 
  -2 -13   3    13276.80    12626.20    411.40 o 
  -1 -13   3     2145.85     1926.05    113.80 o 
   0 -13   3    10567.99    10601.07    254.12 o 
   1 -13   3      153.26      127.03     50.67 o 
   2 -13   3       60.45       65.48     45.48 o 
   3 -13   3     5731.82     5788.50    190.23 o 
   4 -13   3     1096.47      948.03     97.71 o 
   5 -13   3    10591.64    10772.21    331.23 o 
   6 -13   3      329.24      292.57     82.12 o 
 -11 -12   3     4187.37     3896.49    326.45 o 
 -10 -12   3       26.29        0.00     56.46 o 
  -9 -12   3     6297.94     7087.45    301.07 o 
  -8 -12   3     3180.37     3274.32    171.20 o 
  -7 -12   3     1759.79     2027.14    368.11 o 
  -6 -12   3      185.79      209.98     66.90 o 
  -5 -12   3      427.02      369.27     98.15 o 
  -4 -12   3    11638.70    11707.81    325.41 o 
  -3 -12   3     4549.09     4104.33    221.33 o 
  -2 -12   3    12196.32    11767.70    265.09 o 
  -1 -12   3     8993.66     9020.30    259.63 o 
   0 -12   3       27.14        0.00     29.00 o 
   1 -12   3       78.18       78.73     40.34 o 
   2 -12   3      169.56      164.01     44.34 o 
   3 -12   3     9272.30     9040.27    238.58 o 
   4 -12   3     6983.28     7285.06    214.35 o 
   5 -12   3      403.42      434.09     70.12 o 
   6 -12   3     5706.41     5571.05    229.46 o 
   7 -12   3      158.26       51.76     70.38 o 
 -11 -11   3     2881.34     3395.29    190.35 o 
 -10 -11   3     6398.64     6992.09    259.12 o 
  -9 -11   3      121.98       12.18     60.48 o 
  -8 -11   3      721.48      679.54     86.03 o 
  -7 -11   3       11.78       25.41     43.87 o 
  -6 -11   3     3635.34     3592.00    267.33 o 
  -5 -11   3    17336.60    16562.22    399.52 o 
  -4 -11   3        3.50        0.00     35.16 o 
  -3 -11   3     9755.13     9146.60    313.42 o 
  -2 -11   3     2598.55     2534.27    137.32 o 
  -1 -11   3      218.77      198.94     37.40 o 
   0 -11   3     1307.78     1333.41     79.04 o 
   1 -11   3      730.93      700.02     59.88 o 
   2 -11   3     7907.23     8254.03    187.30 o 
   3 -11   3     4692.04     4878.60    162.00 o 
   4 -11   3    10405.94    10225.16    255.12 o 
   5 -11   3     8201.53     8076.72    225.24 o 
   6 -11   3        0.98        8.51     56.51 o 
   7 -11   3       50.62       95.39     65.96 o 
   8 -11   3       72.35       45.99     63.66 o 
 -12 -10   3     2874.60     2897.37    173.55 o 
 -11 -10   3     1969.05     2222.69    156.25 o 
 -10 -10   3     2320.70     2189.57    173.13 o 
  -9 -10   3       51.91       24.48     48.56 o 
  -8 -10   3      297.79      321.45     64.61 o 
  -7 -10   3     2159.98     2421.54    134.36 o 
  -6 -10   3     2022.01     1929.20    122.11 o 
  -5 -10   3     1843.17     1731.71    154.84 o 
  -4 -10   3    11030.81    10397.56    279.12 o 
  -3 -10   3      212.23      237.06     56.06 o 
  -2 -10   3      585.45      561.79     69.76 o 
  -1 -10   3     2093.60     2044.41     86.90 o 
   0 -10   3     4796.18     4448.62    142.71 o 
   1 -10   3    12751.48    12729.52    218.31 o 
   2 -10   3       47.28       43.42     31.73 o 
   3 -10   3    20176.28    20830.21    396.71 o 
   4 -10   3     1674.37     1718.48    104.73 o 
   5 -10   3      533.18      495.46     66.10 o 
   6 -10   3      167.90      132.04     76.14 o 
   7 -10   3        1.80       41.35     56.99 o 
   8 -10   3     3647.31     3501.93    168.21 o 
 -12  -9   3       19.00       48.41     61.60 o 
 -11  -9   3     1794.65     1875.17    141.02 o 
 -10  -9   3      139.05       91.87     58.38 o 
  -9  -9   3      248.70      189.08     62.95 o 
  -8  -9   3     1693.49     1911.98    258.25 o 
  -7  -9   3      384.33      430.58     65.55 o 
  -6  -9   3    11856.60    11228.42    291.28 o 
  -5  -9   3     9121.50     8669.76    271.06 o 
  -4  -9   3     1816.49     1742.93    114.65 o 
  -3  -9   3       38.37        0.00     27.66 o 
  -2  -9   3        4.46       19.39     26.01 o 
  -1  -9   3    32848.13    33371.48    435.60 o 
   0  -9   3    18550.30    18356.62    296.30 o 
   1  -9   3    13666.78    13247.12    217.98 o 
   2  -9   3     8604.86     8171.54    172.97 o 
   3  -9   3       79.46       49.10     34.85 o 
   4  -9   3       56.88       17.26     37.58 o 
   5  -9   3        2.96       24.66     34.63 o 
   6  -9   3     2976.65     3101.23    132.48 o 
   7  -9   3     9801.72    10118.66    287.25 o 
   8  -9   3       11.02        0.00     51.20 o 
   9  -9   3     7383.04     7438.99    377.14 o 
 -12  -8   3      736.68     1030.75    226.79 o 
 -11  -8   3        3.38        0.00     56.23 o 
 -10  -8   3      603.77      573.41     85.65 o 
  -9  -8   3     4450.84     4476.23    185.04 o 
  -8  -8   3     2429.75     2411.03    113.94 o 
  -7  -8   3    18357.16    18311.54    468.04 o 
  -6  -8   3      315.05      289.09     98.76 o 
  -5  -8   3     6235.09     6158.91    290.18 o 
  -4  -8   3       52.49       25.20     29.77 o 
  -3  -8   3     6701.59     7160.52    203.23 o 
  -2  -8   3     9156.08     8295.62    236.18 o 
  -1  -8   3        6.36        0.00     17.21 o 
   0  -8   3    15693.27    14755.58    223.92 o 
   1  -8   3    17914.76    17821.13    263.92 o 
   2  -8   3     3004.03     3185.14     89.94 o 
   3  -8   3     2339.93     2274.59     88.60 o 
   4  -8   3        5.40        6.76     31.11 o 
   5  -8   3    15768.02    15576.08    314.61 o 
   6  -8   3     6026.96     6036.95    172.23 o 
   7  -8   3     6370.37     6187.11    204.57 o 
   8  -8   3    10369.10    10506.64    274.08 o 
   9  -8   3      113.20       86.41     93.20 o 
  10  -8   3      209.54       68.55    110.76 o 
 -12  -7   3      126.81      110.86     62.36 o 
 -11  -7   3     1001.30      945.54    171.52 o 
 -10  -7   3      919.15     1039.60    102.87 o 
  -9  -7   3     6905.98     7209.47    237.56 o 
  -8  -7   3     9577.17     9632.75    276.49 o 
  -7  -7   3     2205.42     2216.33    125.90 o 
  -6  -7   3     8083.44     7734.11    295.89 o 
  -5  -7   3        0.93        6.99     28.69 o 
  -4  -7   3     3199.73     3501.90    183.69 o 
  -3  -7   3    14668.94    15445.67    337.71 o 
  -2  -7   3     2129.96     2018.35    113.19 o 
  -1  -7   3    38178.86    37041.42    509.87 o 
   0  -7   3     1215.82     1119.37     49.67 o 
   1  -7   3      157.49      110.86     36.56 o 
   2  -7   3       17.51       24.46     20.17 o 
   3  -7   3     1522.87     1538.27     70.28 o 
   4  -7   3     4652.44     4599.08    169.42 o 
   5  -7   3     1724.88     1847.53    106.48 o 
   6  -7   3    12083.68    12169.22    260.13 o 
   7  -7   3     9410.46     9587.22    255.94 o 
   8  -7   3     2015.23     2008.29    141.37 o 
   9  -7   3      141.85       41.72     80.48 o 
  10  -7   3       17.73       15.75     98.23 o 
 -12  -6   3      486.71      388.68     80.75 o 
 -11  -6   3      311.81      180.10     66.99 o 
 -10  -6   3     7093.48     7066.87    444.44 o 
  -9  -6   3     1594.61     1707.42    117.68 o 
  -8  -6   3    11780.62    11529.37    307.13 o 
  -7  -6   3     9626.66     9671.01    220.74 o 
  -6  -6   3      109.25       73.87     42.85 o 
  -5  -6   3     7260.87     7079.87    217.67 o 
  -4  -6   3     4958.92     4931.35    149.56 o 
  -3  -6   3    28259.30    27493.17    526.46 o 
  -2  -6   3    22168.98    21825.06    432.20 o 
  -1  -6   3     2434.02     2341.40    101.82 o 
   0  -6   3     3392.02     2973.77    108.97 o 
   1  -6   3      972.90      908.73     44.87 o 
   2  -6   3      709.05      665.03     41.57 o 
   3  -6   3     6324.93     6334.53    124.61 o 
   4  -6   3     1718.50     1733.15    114.93 o 
   5  -6   3    17423.16    17136.60    319.86 o 
   6  -6   3     1448.92     1521.53     81.56 o 
   7  -6   3     5813.17     6261.81    179.07 o 
   8  -6   3      586.58      567.79    112.20 o 
   9  -6   3       98.85        0.00     65.97 o 
  10  -6   3     4384.08     4288.82    289.11 o 
  11  -6   3       33.37       86.43    104.87 o 
 -12  -5   3     1378.32     1271.04    197.33 o 
 -11  -5   3     5161.66     4960.78    395.58 o 
 -10  -5   3      455.74      416.51    112.60 o 
  -9  -5   3     9534.99     9385.00    271.88 o 
  -8  -5   3     1125.85     1231.70     97.87 o 
  -7  -5   3      338.40      335.27     40.12 o 
  -6  -5   3     1530.84     1652.09     69.42 o 
  -5  -5   3     1320.81     1345.76     56.55 o 
  -4  -5   3    34999.73    34849.45    487.72 o 
  -3  -5   3    15620.29    15927.47    328.12 o 
  -2  -5   3    12671.38    12707.13    272.20 o 
  -1  -5   3     3424.61     3412.22    111.89 o 
   0  -5   3        0.59        0.00     13.47 o 
   1  -5   3    11815.69    12244.70    200.22 o 
   2  -5   3     8480.67     9177.40    166.42 o 
   3  -5   3    20136.56    19861.26    339.26 o 
   4  -5   3    19417.27    18459.62    323.86 o 
   5  -5   3     2864.77     2955.12     99.46 o 
   6  -5   3     8052.47     8439.05    186.34 o 
   7  -5   3      233.87      192.81     30.38 o 
   8  -5   3      427.90      210.47     80.13 o 
   9  -5   3     1764.90     1824.93    187.75 o 
  10  -5   3     1588.45     1492.68    181.42 o 
  11  -5   3     3753.23     4003.48    292.11 o 
 -12  -4   3     1774.97     1652.29    161.78 o 
 -11  -4   3     2663.65     2811.09    162.38 o 
 -10  -4   3     7548.00     7515.76    247.33 o 
  -9  -4   3      296.64      284.20     53.66 o 
  -8  -4   3       88.48      137.34     39.25 o 
  -7  -4   3      446.84      393.87     49.75 o 
  -6  -4   3     8661.07     9099.85    170.38 o 
  -5  -4   3    46802.96    46915.50    592.44 o 
  -4  -4   3     1167.82     1133.91     48.30 o 
  -3  -4   3    14758.05    14092.75    346.57 o 
  -2  -4   3       46.03       39.91     20.93 o 
  -1  -4   3        0.89       16.85     17.66 o 
   0  -4   3     8329.26     8292.86    124.02 o 
   1  -4   3      289.39      359.60     29.39 o 
   2  -4   3    30349.61    28916.05    449.43 o 
   3  -4   3     8435.18     8655.25    250.03 o 
   4  -4   3    33198.99    34365.89    536.36 o 
   5  -4   3     9976.93    10222.75    173.51 o 
   6  -4   3      160.86      154.29     22.83 o 
   7  -4   3     2513.09     2459.11    128.98 o 
   8  -4   3     1766.21     1713.56    160.36 o 
   9  -4   3     5235.70     5212.96    369.89 o 
  10  -4   3     7841.90     7493.57    344.09 o 
  11  -4   3      138.12       11.48     93.48 o 
 -12  -3   3     4517.74     4980.52    225.57 o 
 -11  -3   3     2096.12     2141.60    149.10 o 
 -10  -3   3     2107.90     1882.28    116.37 o 
  -9  -3   3      208.51      199.05     49.94 o 
  -8  -3   3      706.94      763.35     69.03 o 
  -7  -3   3    16605.17    16519.30    379.22 o 
  -6  -3   3    10354.61    10354.80    173.96 o 
  -5  -3   3    10805.21    10646.54    171.19 o 
  -4  -3   3    13156.46    13341.35    197.01 o 
  -3  -3   3     4420.90     4843.90    107.55 o 
  -2  -3   3      195.98      196.17     30.39 o 
  -1  -3   3     5655.78     5998.67    142.17 o 
   0  -3   3     5253.97     5312.49    130.59 o 
   1  -3   3    10155.32     9833.03    156.26 o 
   2  -3   3      518.49      653.96     60.32 o 
   3  -3   3    67872.05    68488.19    987.63 o 
   4  -3   3    12711.27    13599.86    240.67 o 
   5  -3   3      964.21      981.21     47.91 o 
   6  -3   3     3441.92     3609.07    136.24 o 
   7  -3   3      254.88      240.48     52.69 o 
   8  -3   3    18426.21    17737.61   1083.19 o 
   9  -3   3     5967.63     5933.02    280.25 o 
  10  -3   3     7527.18     7519.21    339.62 o 
  11  -3   3     4396.22     4274.61    282.96 o 
  12  -3   3       15.79        0.00     86.69 o 
 -12  -2   3       63.78       48.56     60.93 o 
 -11  -2   3     1330.38     1234.19    107.72 o 
 -10  -2   3       15.78       54.63     45.71 o 
  -9  -2   3     1462.98     1470.67    100.81 o 
  -8  -2   3    18429.98    17882.52    364.91 o 
  -7  -2   3     2692.08     2953.20    142.30 o 
  -6  -2   3    33346.63    33075.83    440.21 o 
  -5  -2   3    28256.47    29820.98    502.33 o 
  -4  -2   3     3717.11     3774.42     79.02 o 
  -3  -2   3      832.74      911.04     38.71 o 
  -2  -2   3     2300.04     2449.11     78.15 o 
  -1  -2   3    10909.14    10891.20    215.26 o 
   0  -2   3    13036.51    13265.53    252.88 o 
   1  -2   3    11358.95    11458.61    414.79 o 
   2  -2   3     3455.65     3498.15     80.06 o 
   3  -2   3      371.39      342.91     48.11 o 
   4  -2   3       40.01       58.02     17.46 o 
   5  -2   3     1292.82     1362.44     66.52 o 
   6  -2   3     5947.43     6033.44    152.26 o 
   7  -2   3    19303.44    19453.74    426.52 o 
   8  -2   3       18.90        0.00     35.44 o 
   9  -2   3    11893.13    11711.04    981.61 o 
  10  -2   3      552.91      423.86    100.22 o 
  11  -2   3       19.54        0.00     70.46 o 
  12  -2   3     1153.16      980.60    161.55 o 
 -12  -1   3      379.33      570.95    244.95 o 
 -11  -1   3        0.10        0.00     53.37 o 
 -10  -1   3      717.69      605.04     85.99 o 
  -9  -1   3     3878.95     3796.68    192.38 o 
  -8  -1   3     6211.15     5961.06    319.22 o 
  -7  -1   3    20945.35    20608.90    396.06 o 
  -6  -1   3       87.88       93.30     32.73 o 
  -5  -1   3    13285.11    14505.30    223.71 o 
  -4  -1   3     2791.50     2947.10     65.71 o 
  -3  -1   3     2440.33     2471.81     90.30 o 
  -2  -1   3     7133.49     6812.42    158.96 o 
  -1  -1   3     2089.75     2149.68     56.19 o 
   0  -1   3     5743.78     5949.37    159.66 o 
   1  -1   3     9145.05     9350.98    128.32 o 
   2  -1   3      307.76      312.77     18.94 o 
   3  -1   3    15382.51    16230.01    256.51 o 
   4  -1   3     1090.89     1248.70     54.14 o 
   5  -1   3    26295.24    27714.02    451.09 o 
   6  -1   3    12614.92    13129.30    252.86 o 
   7  -1   3     8282.32     8053.20    223.09 o 
   8  -1   3     8810.36     8981.12    250.43 o 
   9  -1   3      102.56       90.47    104.09 o 
  10  -1   3       82.46       28.01     74.88 o 
  11  -1   3      324.87      386.84    108.63 o 
  12  -1   3      320.62      263.64    129.46 o 
 -12   0   3       44.27        0.00     99.81 o 
 -11   0   3     1733.67     1566.15    139.84 o 
 -10   0   3     1040.85     1095.13    103.00 o 
  -9   0   3     7228.61     7003.07    212.24 o 
  -8   0   3     6942.31     6993.16    203.28 o 
  -7   0   3      132.79      122.10     40.42 o 
  -6   0   3     2997.48     3087.57    115.40 o 
  -5   0   3      330.05      319.26     35.98 o 
  -4   0   3     7395.79     7381.29    135.58 o 
  -3   0   3     8897.22     8774.70    177.27 o 
  -2   0   3     6141.57     6032.01    142.70 o 
  -1   0   3    90188.59    87834.93   1269.37 o 
   0   0   3     2893.51     3389.17     61.45 o 
   1   0   3     2253.98     2337.74     85.86 o 
   2   0   3    10113.01    10137.21    138.33 o 
   3   0   3    33347.07    33332.89    451.43 o 
   4   0   3     1570.48     1430.19     48.29 o 
   5   0   3      465.49      439.12     56.57 o 
   6   0   3    19080.25    19221.97    303.79 o 
   7   0   3     6067.96     5880.27    134.41 o 
   8   0   3     1976.86     1971.79    101.19 o 
   9   0   3     2004.21     2053.67    444.69 o 
  10   0   3      109.09       43.24     65.52 o 
  11   0   3     4746.62     4333.59    375.90 o 
  12   0   3     1937.26     2463.04    290.63 o 
  13   0   3     1381.26     1346.36    188.40 o 
 -11   1   3       70.78       47.19     91.85 o 
 -10   1   3     4700.37     5033.59    224.23 o 
  -9   1   3     1087.19      954.36    126.26 o 
  -8   1   3     7985.33     7533.43    216.36 o 
  -7   1   3      176.40      190.59     59.19 o 
  -6   1   3      209.37      198.17     56.67 o 
  -5   1   3    19918.58    20079.53    324.87 o 
  -4   1   3     2370.73     2386.31    112.77 o 
  -3   1   3    17395.61    16877.16    299.46 o 
  -2   1   3     3247.89     3228.33     85.87 o 
  -1   1   3     4815.29     5024.80    108.51 o 
   0   1   3     1808.36     1654.44     41.15 o 
   1   1   3     1814.65     1850.78     39.25 o 
   2   1   3    15646.24    16584.47    210.76 o 
   3   1   3     2276.22     2156.82     41.53 o 
   4   1   3     8634.04     9113.09    150.64 o 
   5   1   3    22463.79    22798.85    370.92 o 
   6   1   3     3371.73     3352.57     86.26 o 
   7   1   3       63.50       77.67     24.91 o 
   8   1   3      335.65      339.45     43.06 o 
   9   1   3     1571.48     1676.25    102.36 o 
  10   1   3    17741.40    17867.38    722.05 o 
  11   1   3      826.75      866.45    134.58 o 
  12   1   3     5695.40     5257.48    443.99 o 
  13   1   3     1137.89      992.23    167.71 o 
 -11   2   3     5195.24     5431.90    324.90 o 
 -10   2   3      140.73      145.18     94.80 o 
  -9   2   3     7240.57     7214.98    314.41 o 
  -8   2   3      627.40      587.14    135.80 o 
  -7   2   3      784.23      685.93     79.84 o 
  -6   2   3    13726.76    13466.25    249.09 o 
  -5   2   3     2223.78     2167.83     70.73 o 
  -4   2   3    65404.14    64471.67   1137.33 o 
  -3   2   3     3718.85     3806.02    121.48 o 
  -2   2   3     6872.82     6505.33    137.52 o 
  -1   2   3      288.46      328.30     35.67 o 
   0   2   3     1611.32     1644.14     46.77 o 
   1   2   3     6972.02     6988.90    111.53 o 
   2   2   3     2191.72     2344.08     49.96 o 
   3   2   3      740.85      620.35     23.00 o 
   4   2   3     5877.08     5909.06     85.79 o 
   5   2   3      248.76      214.77     30.10 o 
   6   2   3      520.43      543.77     39.74 o 
   7   2   3      874.63      990.35     62.74 o 
   8   2   3     3610.26     3651.00     99.14 o 
   9   2   3     6425.26     6476.09    148.72 o 
  10   2   3     1358.63     1347.52    235.97 o 
  11   2   3     6233.45     6452.09    278.37 o 
  12   2   3      854.85      658.75    130.68 o 
  13   2   3      496.17      320.24    159.37 o 
 -11   3   3     1664.39     1499.57    199.99 o 
 -10   3   3     1320.79     1437.50    219.58 o 
  -9   3   3        1.10        0.00     66.81 o 
  -8   3   3      653.02      567.91     84.29 o 
  -7   3   3      749.81      777.47     88.47 o 
  -6   3   3    10428.80    10265.89    233.81 o 
  -5   3   3    14243.61    13523.63    334.15 o 
  -4   3   3     6895.38     7327.90    171.94 o 
  -3   3   3    17038.08    17025.71    335.22 o 
  -2   3   3      286.72      313.52     32.79 o 
  -1   3   3     1825.13     1906.88     47.23 o 
   0   3   3      831.09      787.22     32.45 o 
   1   3   3       89.96      101.85     15.36 o 
   2   3   3     9929.50    10017.19    146.40 o 
   3   3   3     4157.63     4078.41     70.07 o 
   4   3   3    10808.21    11055.11    165.04 o 
   5   3   3     1769.56     1762.72     76.00 o 
   6   3   3     1026.46     1104.78     72.60 o 
   7   3   3     4361.97     3860.47    120.66 o 
   8   3   3     1014.25     1195.12     80.42 o 
   9   3   3     8217.15     8070.47    211.59 o 
  10   3   3    12575.85    12445.75    348.55 o 
  11   3   3      379.69      277.82     80.87 o 
  12   3   3      192.59      274.75     83.56 o 
  13   3   3       53.17       36.51     77.06 o 
 -10   4   3      110.46       68.32     91.82 o 
  -9   4   3      637.52      603.86    125.73 o 
  -8   4   3        1.04       38.33     66.30 o 
  -7   4   3     4927.06     4859.34    176.37 o 
  -6   4   3     2688.23     2751.54    106.84 o 
  -5   4   3     4982.96     4594.56    116.39 o 
  -4   4   3    12275.41    11987.81    207.61 o 
  -3   4   3      161.55      159.57     27.48 o 
  -2   4   3    23504.56    24973.29    333.11 o 
  -1   4   3    16167.47    16480.19    229.65 o 
   0   4   3    17719.83    17358.67    214.70 o 
   1   4   3    26394.55    26259.56    356.38 o 
   2   4   3      846.71      810.78     38.78 o 
   3   4   3    14519.22     7527.24    292.66 o 
   4   4   3       15.81        0.71      9.83 o 
   5   4   3      617.70      585.54     25.55 o 
   6   4   3    22363.25    23221.49    353.86 o 
   7   4   3     1193.81     1227.02     62.69 o 
   8   4   3    16533.95    17119.67    298.81 o 
   9   4   3     3702.21     3381.02    132.24 o 
  10   4   3      939.26     1121.26     92.13 o 
  11   4   3        7.32       62.44     64.40 o 
  12   4   3        7.22       23.68     67.04 o 
  13   4   3     2960.33     3179.37    176.83 o 
 -10   5   3      399.16      267.85    108.35 o 
  -9   5   3      230.38      340.75    228.09 o 
  -8   5   3     8393.14     8653.82    372.00 o 
  -7   5   3      151.61      149.31     42.65 o 
  -6   5   3     8283.36     8453.92    317.20 o 
  -5   5   3       56.63       53.54     26.05 o 
  -4   5   3        1.84        0.00     19.29 o 
  -3   5   3     1511.71     1265.46     77.54 o 
  -2   5   3      195.87      221.16     23.15 o 
  -1   5   3    10718.50     9910.18    144.66 o 
   0   5   3     7923.48     7545.07    124.63 o 
   1   5   3    10740.41    11070.38    175.25 o 
   2   5   3     7489.63     6762.31    129.79 o 
   3   5   3     1597.68     1650.98     42.64 o 
   4   5   3     4842.26     4922.47     88.20 o 
   5   5   3     4263.06     4174.29     98.80 o 
   6   5   3    17267.94    17606.66    239.63 o 
   7   5   3    25990.00    25891.53    443.88 o 
   8   5   3       25.48       37.31     26.91 o 
   9   5   3     6004.20     6070.95    152.66 o 
  10   5   3       57.12       12.41     34.23 o 
  11   5   3      457.56      293.03     67.06 o 
  12   5   3     8239.28     7838.26    297.70 o 
  13   5   3      215.62      219.17     80.79 o 
 -10   6   3     1663.04     1653.79    207.45 o 
  -9   6   3     3004.40     2668.91    244.13 o 
  -8   6   3     2488.21     2505.00    108.60 o 
  -7   6   3     9027.07     9555.00    260.09 o 
  -6   6   3       85.62      120.79     44.94 o 
  -5   6   3       81.67       56.43     50.23 o 
  -4   6   3      420.10      317.76     57.72 o 
  -3   6   3     4793.83     4792.57     98.21 o 
  -2   6   3    33621.68    32237.48    392.87 o 
  -1   6   3      301.61      306.64     26.96 o 
   0   6   3    35617.95    35503.60    490.17 o 
   1   6   3      555.63      473.95     39.25 o 
   2   6   3       15.49        8.77     13.97 o 
   3   6   3     7588.85     7567.35    129.23 o 
   4   6   3      298.11      274.88     26.21 o 
   5   6   3    31959.47    32109.73    408.99 o 
   6   6   3    10428.51    10320.96    159.31 o 
   7   6   3    10693.33    11034.46    167.75 o 
   8   6   3     2267.15     2159.30     86.01 o 
   9   6   3      108.77       42.38     33.19 o 
  10   6   3      277.33      193.11     43.67 o 
  11   6   3     2284.49     2373.15    129.94 o 
  12   6   3     1959.23     2502.28    338.19 o 
  13   6   3     5851.51     6357.80    332.53 o 
  -9   7   3     4141.02     4329.35    307.59 o 
  -8   7   3     3217.79     3457.23    146.80 o 
  -7   7   3      518.97      500.47     83.54 o 
  -6   7   3       21.65        0.05     42.36 o 
  -5   7   3      205.94      169.71     49.18 o 
  -4   7   3    11200.57    10563.03    273.67 o 
  -3   7   3    16557.30    16836.37    276.67 o 
  -2   7   3     5484.90     5412.51    126.80 o 
  -1   7   3    50149.89    50240.89    686.57 o 
   0   7   3     2332.48     2492.13    124.17 o 
   1   7   3       27.38       50.92     18.67 o 
   2   7   3    20520.88    21265.77    311.61 o 
   3   7   3    12757.82    12777.11    201.71 o 
   4   7   3    29661.06    28848.26    459.62 o 
   5   7   3     2130.04     2198.90     61.13 o 
   6   7   3     9671.76     9438.88    152.99 o 
   7   7   3     5388.59     5394.71    104.36 o 
   8   7   3        2.39        0.00     19.67 o 
   9   7   3     4237.56     4508.28    136.15 o 
  10   7   3      256.41      202.63     47.41 o 
  11   7   3     9917.76     9809.65    478.82 o 
  12   7   3     4109.56     4437.48    592.20 o 
  13   7   3     1973.38     1697.82    199.92 o 
  -9   8   3      187.91      119.65    109.00 o 
  -8   8   3     1804.36     1439.40    245.33 o 
  -7   8   3       70.97      104.78     69.13 o 
  -6   8   3       12.93        6.20     44.66 o 
  -5   8   3     9408.02     9357.32    473.94 o 
  -4   8   3     3133.84     2998.72    147.78 o 
  -3   8   3    20557.72    20473.40    373.51 o 
  -2   8   3    11505.78    11355.55    214.96 o 
  -1   8   3      350.44      321.43     37.10 o 
   0   8   3      957.83     1154.15     59.57 o 
   1   8   3      705.45      758.56     63.97 o 
   2   8   3    17364.86    17356.41    270.51 o 
   3   8   3    14725.37    14184.99    226.22 o 
   4   8   3     3607.69     3532.62    100.58 o 
   5   8   3    20330.50    20728.68    318.85 o 
   6   8   3      588.36      640.95     39.55 o 
   7   8   3      173.54      133.16     25.01 o 
   8   8   3     3277.52     3536.46     91.32 o 
   9   8   3     3138.72     3257.48    127.69 o 
  10   8   3    10256.55    10389.69    300.46 o 
  11   8   3       27.72       52.95     58.02 o 
  12   8   3     5032.87     5007.00    285.36 o 
  13   8   3      571.02      561.67    166.01 o 
  -8   9   3      137.73      207.47     67.65 o 
  -7   9   3     2182.39     1818.55    133.09 o 
  -6   9   3     7077.73     6414.12    225.24 o 
  -5   9   3      633.74      673.98     85.86 o 
  -4   9   3    18774.08    19465.43    444.25 o 
  -3   9   3     2702.27     2931.94    158.17 o 
  -2   9   3      942.60      893.01     68.47 o 
  -1   9   3      511.35      407.88     44.35 o 
   0   9   3      217.08      190.38     47.40 o 
   1   9   3    30094.90    30734.61    450.64 o 
   2   9   3     6231.19     6235.38    134.30 o 
   3   9   3    20988.54    20280.16    309.61 o 
   4   9   3    11687.35    12044.27    200.82 o 
   5   9   3        9.89       12.36     22.39 o 
   6   9   3       69.78       72.40     26.91 o 
   7   9   3      102.88      100.93     36.14 o 
   8   9   3     4867.53     4838.12    216.96 o 
   9   9   3     4138.34     4160.31    145.15 o 
  10   9   3      821.69      780.09     65.04 o 
  11   9   3     5082.72     5247.17    214.83 o 
  12   9   3      416.07      273.83    105.14 o 
  13   9   3      124.77       84.59    157.97 o 
  -8  10   3     1785.82     1654.39    133.28 o 
  -7  10   3     1681.80     1806.90    139.44 o 
  -6  10   3     6258.27     6365.21    237.14 o 
  -5  10   3     9496.10     9765.69    518.37 o 
  -4  10   3     2615.87     2313.58    144.64 o 
  -3  10   3      951.69     1012.83     79.25 o 
  -2  10   3     2202.49     2115.15    103.33 o 
  -1  10   3     9899.73    10129.05    404.48 o 
   0  10   3    14269.85    14414.73    297.10 o 
   1  10   3     2073.25     2018.76     96.78 o 
   2  10   3    25401.01    24461.96    375.01 o 
   3  10   3     2415.42     2361.65     79.52 o 
   4  10   3      217.83      184.00     27.74 o 
   5  10   3       79.16       46.81     27.07 o 
   6  10   3      291.83      298.35     66.65 o 
   7  10   3     4999.79     5043.40    170.50 o 
   8  10   3     2963.49     2725.29    140.36 o 
   9  10   3     9004.82     9332.87    252.80 o 
  10  10   3    15190.97    15509.43    320.31 o 
  11  10   3      642.78      498.09     87.62 o 
  12  10   3        1.66       20.37     95.42 o 
  13  10   3      287.10      432.19    134.99 o 
  -7  11   3     5528.82     5672.93    403.57 o 
  -6  11   3      996.08      866.60    197.88 o 
  -5  11   3     1170.41     1481.00    131.22 o 
  -4  11   3     2962.64     2965.39    166.48 o 
  -3  11   3       15.63        7.67     67.06 o 
  -2  11   3    20146.04    20479.74    347.25 o 
  -1  11   3    12751.82    12907.43    332.82 o 
   0  11   3    15449.96    15468.80    280.43 o 
   1  11   3    13355.67    13305.53    246.81 o 
   2  11   3      415.74      441.29     44.94 o 
   3  11   3      687.70      673.12     49.88 o 
   4  11   3      477.65      578.22     52.49 o 
   5  11   3     2480.10     2418.97    127.69 o 
   6  11   3    10604.98    10758.99    314.05 o 
   7  11   3      969.78      906.19     85.97 o 
   8  11   3    20263.55    20119.74    643.60 o 
   9  11   3     2501.45     2598.05    150.18 o 
  10  11   3     2732.77     2590.37    138.52 o 
  11  11   3      474.08      431.04     59.75 o 
  12  11   3       62.14        5.91     88.95 o 
  13  11   3     2824.50     3053.74    267.63 o 
  -6  12   3     4320.56     3778.89    207.87 o 
  -5  12   3       40.06      114.16     65.39 o 
  -4  12   3      337.98      205.02     68.67 o 
  -3  12   3     1610.22     1725.23    134.58 o 
  -2  12   3     1147.72     1239.63     82.75 o 
  -1  12   3    12648.07    12952.34    252.87 o 
   0  12   3     8307.76     8514.92    194.85 o 
   1  12   3     9179.12     8621.07    204.59 o 
   2  12   3     4130.43     4123.23    127.34 o 
   3  12   3      147.78      139.65     39.98 o 
   4  12   3     9009.49     8840.37    205.65 o 
   5  12   3     1345.55     1303.00    104.81 o 
   6  12   3    12468.34    12272.40    391.35 o 
   7  12   3    11488.06    10981.82    299.71 o 
   8  12   3       26.53       25.17     43.51 o 
   9  12   3      870.63      907.97     92.72 o 
  10  12   3       43.58        0.00     46.78 o 
  11  12   3     1028.90     1296.25    104.53 o 
  12  12   3     5310.36     6007.21    276.40 o 
  -6  13   3        1.61        0.00     68.16 o 
  -5  13   3      390.13      487.92     95.20 o 
  -4  13   3     1548.38     1536.19    139.74 o 
  -3  13   3     2244.73     1923.62    148.55 o 
  -2  13   3    19136.77    19129.85    378.63 o 
  -1  13   3      619.30      576.01     80.33 o 
   0  13   3     2005.07     2143.83    114.58 o 
   1  13   3      452.14      464.14     55.91 o 
   2  13   3      434.32      331.50     54.58 o 
   3  13   3     4447.63     4567.63    149.51 o 
   4  13   3      666.40      593.02     85.66 o 
   5  13   3    15971.34    16081.83    398.60 o 
   6  13   3     9212.95     8969.95    271.05 o 
   7  13   3     4924.71     5128.47    317.48 o 
   8  13   3      468.91      412.59     73.25 o 
   9  13   3      169.76      130.98     55.22 o 
  10  13   3     2581.35     2513.68    146.60 o 
  11  13   3     1421.48     1531.11    121.77 o 
  12  13   3     3104.23     3463.61    148.47 o 
  -5  14   3       56.46      136.62     81.27 o 
  -4  14   3     4073.88     3947.30    257.14 o 
  -3  14   3     5206.77     5019.04    226.18 o 
  -2  14   3     2321.30     2283.65    160.40 o 
  -1  14   3     7971.94     8018.84    199.54 o 
   0  14   3      456.31      275.14     70.56 o 
   1  14   3       57.30       51.91     44.88 o 
   2  14   3     5251.76     4697.48    161.95 o 
   3  14   3     2177.70     2170.97    116.67 o 
   4  14   3     6998.56     7237.95    195.98 o 
   5  14   3       11.37        0.00     44.96 o 
   6  14   3     6025.52     5799.04    217.62 o 
   7  14   3      464.98      578.27    130.30 o 
   8  14   3      168.39      183.56     68.12 o 
   9  14   3     2690.47     2609.30    226.86 o 
  10  14   3      243.31      149.28     66.43 o 
  11  14   3     5158.63     5344.91    233.45 o 
  12  14   3     2308.92     2458.09    149.08 o 
  -4  15   3      755.56      806.23    119.67 o 
  -3  15   3     4168.06     4286.78    225.17 o 
  -2  15   3     3207.68     3115.83    189.11 o 
  -1  15   3       69.28       70.79     51.47 o 
   0  15   3     2669.47     2938.55    167.26 o 
   1  15   3      460.02      334.82     73.55 o 
   2  15   3    10531.67    10448.94    326.60 o 
   3  15   3     8251.86     8404.67    319.99 o 
   4  15   3     1243.59     1371.60    147.60 o 
   5  15   3     2676.35     2973.45    206.79 o 
   6  15   3      157.69      118.54     60.55 o 
   7  15   3      331.26      338.38     74.30 o 
   8  15   3     2058.84     1874.73    144.54 o 
   9  15   3     1783.55     1666.98    137.48 o 
  10  15   3     6028.14     6429.09    247.22 o 
  11  15   3        7.07       40.36     64.32 o 
  -3  16   3      455.84      652.77    134.82 o 
  -2  16   3      235.36      137.58     87.24 o 
  -1  16   3      172.60       58.15     55.99 o 
   0  16   3      630.17      595.38     92.63 o 
   1  16   3     8491.09     8538.59    277.77 o 
   2  16   3      831.96      984.93    108.97 o 
   3  16   3     9422.16     9238.62    249.98 o 
   4  16   3     1510.44     1392.38    111.87 o 
   5  16   3       40.43       22.62     51.97 o 
   6  16   3       33.59       23.65     53.66 o 
   7  16   3      313.19      272.74     77.42 o 
   8  16   3     5884.49     5881.91    238.83 o 
   9  16   3     6851.82     7008.32    290.86 o 
  10  16   3     1388.61     1521.10    288.70 o 
  -1  17   3     1066.89     1201.56    173.37 o 
   0  17   3     4658.38     4602.97    219.37 o 
   1  17   3      151.95      134.57     66.13 o 
   2  17   3     8571.81     8738.20    372.03 o 
   3  17   3      876.78      852.82     91.12 o 
   4  17   3      267.42      206.44     58.45 o 
   5  17   3      902.37      836.30    111.99 o 
   6  17   3       19.31       43.22     63.73 o 
   7  17   3     5575.85     5531.98    242.58 o 
   8  17   3     1331.34     1180.94    130.41 o 
   9  17   3     4367.74     4617.22    269.43 o 
   0  18   3     3028.76     3215.80    224.44 o 
   1  18   3     2918.79     2777.13    182.50 o 
   2  18   3       15.61        7.65     74.54 o 
   3  18   3      577.73      443.06     84.69 o 
   4  18   3       59.51       28.78     52.60 o 
   5  18   3     1619.32     1304.29    138.80 o 
   6  18   3     4369.47     4834.64    243.35 o 
   7  18   3      368.91      302.60     84.63 o 
   8  18   3     6449.36     6164.78    272.10 o 
   3  19   3        6.19        1.89     64.35 o 
   4  19   3     5953.22     5747.92    210.30 o 
   5  19   3     2299.54     2200.86    263.27 o 
   6  19   3     3528.24     3740.90    228.41 o 
  -5 -18   4      489.98      576.51    113.48 o 
  -4 -18   4     8856.18     8877.50    344.39 o 
  -3 -18   4      657.86      654.17    131.10 o 
  -2 -18   4     1803.71     1898.42    469.37 o 
  -1 -18   4      168.89       21.04     63.72 o 
  -7 -17   4      300.67      256.91     84.36 o 
  -6 -17   4     2324.18     2354.64    188.01 o 
  -5 -17   4     4677.34     4209.78    230.91 o 
  -4 -17   4      223.25      332.37     92.47 o 
  -3 -17   4     6192.60     5772.98    261.18 o 
  -2 -17   4      228.44      373.65    111.68 o 
  -1 -17   4       99.27       82.95     62.89 o 
   0 -17   4     1827.42     2071.56    251.55 o 
   1 -17   4      680.13      708.72    110.16 o 
  -8 -16   4        8.03       32.31     70.46 o 
  -7 -16   4     5922.94     5975.14    316.10 o 
  -6 -16   4     1997.64     1660.10    161.12 o 
  -5 -16   4     1895.39     1849.25    155.83 o 
  -4 -16   4     2467.80     2082.64    173.84 o 
  -3 -16   4       75.02       34.82     59.97 o 
  -2 -16   4        9.47        0.00     69.00 o 
  -1 -16   4      292.09      280.61    134.05 o 
   0 -16   4     2779.97     2864.89    178.07 o 
   1 -16   4     5734.45     6364.13    277.37 o 
   2 -16   4      552.17      561.06    176.33 o 
   3 -16   4     3219.78     3630.43    293.29 o 
  -9 -15   4      500.85      461.67     98.57 o 
  -8 -15   4     5556.85     5052.44    234.10 o 
  -7 -15   4       30.63       17.21     59.09 o 
  -6 -15   4     5344.63     5103.89    230.30 o 
  -5 -15   4      383.18      324.73     80.55 o 
  -4 -15   4      549.88      405.27     84.00 o 
  -3 -15   4      406.25      309.50     94.78 o 
  -2 -15   4      125.46      141.51     93.57 o 
  -1 -15   4    12164.71    11268.95    379.44 o 
   0 -15   4     2723.10     2694.50    167.10 o 
   1 -15   4     2630.72     2704.02    159.41 o 
   2 -15   4     3449.27     3673.10    200.77 o 
   3 -15   4       51.95       47.46     89.08 o 
   4 -15   4       66.54       82.82     71.93 o 
 -10 -14   4     2534.69     2233.21    211.62 o 
  -9 -14   4     2875.29     2871.52    210.58 o 
  -8 -14   4     1976.39     1844.08    150.84 o 
  -7 -14   4     5202.01     5204.73    223.81 o 
  -6 -14   4       22.78        0.00     48.42 o 
  -5 -14   4       23.11        0.00     50.60 o 
  -4 -14   4      463.39      335.12     74.76 o 
  -3 -14   4     2257.78     2046.97    190.13 o 
  -2 -14   4    11956.48    12159.71    354.40 o 
  -1 -14   4       43.18       34.62     48.81 o 
   0 -14   4     8386.13     9189.63    241.13 o 
   1 -14   4     2575.81     2528.46    136.13 o 
   2 -14   4      161.07       59.75     57.71 o 
   3 -14   4     1260.99     1185.86    121.41 o 
   4 -14   4       19.39       68.34     65.13 o 
   5 -14   4     4736.93     4786.40    218.27 o 
 -10 -13   4      163.06       80.81    131.03 o 
  -9 -13   4     4834.70     5148.08    222.58 o 
  -8 -13   4     2643.39     2692.81    166.73 o 
  -7 -13   4     2281.59     2607.31    163.50 o 
  -6 -13   4     1444.89     1295.72    120.44 o 
  -5 -13   4      146.19      103.32     54.34 o 
  -4 -13   4     3461.21     3268.56    316.43 o 
  -3 -13   4     7020.14     6860.54    241.60 o 
  -2 -13   4     4434.82     4615.09    218.45 o 
  -1 -13   4    15341.46    14972.74    327.25 o 
   0 -13   4       25.90        4.72     40.07 o 
   1 -13   4       31.91       35.00     42.66 o 
   2 -13   4     3828.10     3965.65    165.51 o 
   3 -13   4     6260.91     6263.85    339.30 o 
   4 -13   4    10501.52    11336.74    377.44 o 
   5 -13   4        8.70        0.00     49.99 o 
   6 -13   4     2975.18     3048.95    186.87 o 
 -11 -12   4      592.03      810.32    116.23 o 
 -10 -12   4     9477.88    10370.59    342.18 o 
  -9 -12   4       24.60       34.79     68.87 o 
  -8 -12   4     1659.67     1868.65    166.73 o 
  -7 -12   4        3.87        3.65     44.58 o 
  -6 -12   4      465.21      291.60     69.65 o 
  -5 -12   4     7823.34     7814.37    256.47 o 
  -4 -12   4     1045.24      904.65     97.35 o 
  -3 -12   4     9587.11     9734.82    288.71 o 
  -2 -12   4     6148.60     5638.24    349.88 o 
  -1 -12   4     1165.67     1168.84     88.63 o 
   0 -12   4      156.27      155.32     43.47 o 
   1 -12   4       12.64       27.69     38.67 o 
   2 -12   4     5331.06     4956.21    165.11 o 
   3 -12   4     3373.02     3708.59    215.44 o 
   4 -12   4     2503.00     2271.82    128.87 o 
   5 -12   4     3858.76     4106.55    167.34 o 
   6 -12   4      169.05      129.70     66.93 o 
   7 -12   4      663.80      553.88     97.40 o 
 -11 -11   4     3034.10     3333.18    198.19 o 
 -10 -11   4      169.95      145.20     68.84 o 
  -9 -11   4     1971.19     1883.83    176.45 o 
  -8 -11   4      800.85      673.41     88.49 o 
  -7 -11   4     1853.12     2221.09    139.26 o 
  -6 -11   4    10894.19    11222.62    313.08 o 
  -5 -11   4     5798.14     5613.05    336.33 o 
  -4 -11   4    19459.46    18837.04    440.79 o 
  -3 -11   4       16.63       33.45     37.19 o 
  -2 -11   4     5927.74     6485.46    216.86 o 
  -1 -11   4      267.08      273.23     42.58 o 
   0 -11   4     1416.97     1404.82     82.51 o 
   1 -11   4     8758.23     8812.43    215.57 o 
   2 -11   4       10.58        0.00     42.19 o 
   3 -11   4    24107.02    24605.76    548.90 o 
   4 -11   4     8643.31     8989.28    235.95 o 
   5 -11   4      463.09      419.63     73.71 o 
   6 -11   4       13.56        0.00     46.41 o 
   7 -11   4        7.71        3.55     61.31 o 
   8 -11   4     2960.86     3143.10    197.19 o 
 -11 -10   4     2123.89     2138.99    159.86 o 
 -10 -10   4      842.38      685.19     99.53 o 
  -9 -10   4       17.11        0.00     53.73 o 
  -8 -10   4     7998.14     7831.26    249.48 o 
  -7 -10   4     3368.75     3214.42    157.13 o 
  -6 -10   4     5438.87     5402.23    193.49 o 
  -5 -10   4     9383.55     9416.23    268.43 o 
  -4 -10   4     1123.07     1203.61     99.82 o 
  -3 -10   4     2137.36     1835.06    115.44 o 
  -2 -10   4     2953.67     2670.55    136.01 o 
  -1 -10   4    18351.57    18980.11    315.27 o 
   0 -10   4    16672.57    16814.56    292.19 o 
   1 -10   4     4059.90     3956.77    108.10 o 
   2 -10   4    24578.20    25541.82    404.45 o 
   3 -10   4     4621.28     4986.63    258.25 o 
   4 -10   4     3179.02     3463.70    137.71 o 
   5 -10   4        0.74        0.00     40.56 o 
   6 -10   4      156.83       41.98     46.80 o 
   7 -10   4     4720.47     4609.25    194.08 o 
   8 -10   4      369.06      329.78    121.63 o 
 -11  -9   4      136.19      152.12     70.59 o 
 -10  -9   4        1.16        0.00     54.29 o 
  -9  -9   4     3322.52     3165.78    318.65 o 
  -8  -9   4       66.34       49.02     40.69 o 
  -7  -9   4    13091.34    13056.44    589.29 o 
  -6  -9   4     5932.01     5814.21    195.74 o 
  -5  -9   4     7764.92     7463.71    400.31 o 
  -4  -9   4     3456.32     3657.98    145.85 o 
  -3  -9   4       10.66        0.00     29.25 o 
  -2  -9   4     3139.62     3021.05    110.41 o 
  -1  -9   4     4002.20     3834.12    107.54 o 
   0  -9   4    20378.65    20503.13    298.10 o 
   1  -9   4    19943.67    19768.23    318.72 o 
   2  -9   4      208.14      129.63     33.74 o 
   3  -9   4     3666.67     3679.56    129.91 o 
   4  -9   4      219.97      160.89     45.44 o 
   5  -9   4     8710.38     8828.82    222.11 o 
   6  -9   4    15101.66    14610.48    314.86 o 
   7  -9   4      990.17      898.69    155.80 o 
   8  -9   4     9068.62     9539.26    272.19 o 
   9  -9   4      389.62      497.26    178.50 o 
 -12  -8   4       10.86        0.00     64.41 o 
 -11  -8   4      203.02      150.88     66.68 o 
 -10  -8   4     1084.83      945.06    107.33 o 
  -9  -8   4     4740.34     4700.87    198.53 o 
  -8  -8   4    12468.50    12489.08    342.33 o 
  -7  -8   4       60.23        0.00     36.10 o 
  -6  -8   4     9917.74    10006.11    320.79 o 
  -5  -8   4     1361.64     1136.94     88.02 o 
  -4  -8   4       31.94       31.91     32.95 o 
  -3  -8   4     1951.60     1883.97    119.25 o 
  -2  -8   4        5.71        3.25     22.71 o 
  -1  -8   4    42994.19    43664.79    598.86 o 
   0  -8   4     9522.69     9349.47    162.66 o 
   1  -8   4    15574.90    15248.45    236.07 o 
   2  -8   4     7422.42     7640.48    161.51 o 
   3  -8   4       29.40       20.14     25.97 o 
   4  -8   4     3208.36     3010.96    116.62 o 
   5  -8   4     5150.81     5628.63    193.66 o 
   6  -8   4    10061.78    10054.63    237.57 o 
   7  -8   4    15008.50    15587.45    408.09 o 
   8  -8   4      657.68      557.40     88.31 o 
   9  -8   4     1153.25      970.99    159.73 o 
  10  -8   4        4.21        0.00     93.69 o 
 -12  -7   4      285.29      154.63     71.92 o 
 -11  -7   4       18.45       13.44     60.84 o 
 -10  -7   4     7719.73     8095.06    309.02 o 
  -9  -7   4     6088.57     6552.77    232.20 o 
  -8  -7   4     4923.74     5180.06    196.24 o 
  -7  -7   4    14370.32    15024.53    312.13 o 
  -6  -7   4      120.90       64.23     34.49 o 
  -5  -7   4     1212.38     1245.14    114.14 o 
  -4  -7   4     5066.14     4974.45    160.32 o 
  -3  -7   4     9521.69     9538.80    241.65 o 
  -2  -7   4    33732.55    33437.04    637.92 o 
  -1  -7   4      494.41      669.66     33.83 o 
   0  -7   4    64412.34    66016.20    788.64 o 
   1  -7   4     1843.83     1697.96     63.34 o 
   2  -7   4       44.32       73.95     24.19 o 
   3  -7   4    11306.10    11174.99    205.44 o 
   4  -7   4        6.42       18.77     27.79 o 
   5  -7   4    21172.69    21497.63    391.85 o 
   6  -7   4     5198.44     5593.96    159.37 o 
   7  -7   4     2774.59     2961.24    127.00 o 
   8  -7   4     2267.57     2597.04    205.09 o 
   9  -7   4       27.28        0.00     79.91 o 
  10  -7   4     1710.63     2124.63    225.11 o 
 -12  -6   4      212.76      168.28     71.99 o 
 -11  -6   4     5201.64     5090.42    312.31 o 
 -10  -6   4        5.11       29.70     52.05 o 
  -9  -6   4     8752.08     8710.32    272.33 o 
  -8  -6   4     3629.25     3741.13    217.71 o 
  -7  -6   4      404.87      417.24     68.03 o 
  -6  -6   4        6.07       12.13     27.37 o 
  -5  -6   4        3.72       15.75     29.12 o 
  -4  -6   4    27809.04    27687.02    539.48 o 
  -3  -6   4    20917.11    20645.11    420.52 o 
  -2  -6   4     6261.53     6252.84    174.20 o 
  -1  -6   4     8125.45     7802.21    152.58 o 
   0  -6   4      112.44      109.62     18.28 o 
   1  -6   4     7534.57     8760.08    147.90 o 
   2  -6   4     6808.18     6851.40    128.44 o 
   3  -6   4     7886.25     7901.06    177.15 o 
   4  -6   4    24808.70    25902.88    439.60 o 
   5  -6   4        1.62        2.55     28.43 o 
   6  -6   4    10105.62    10471.35    227.60 o 
   7  -6   4      389.72      332.83     54.12 o 
   8  -6   4        2.01       43.26     68.65 o 
   9  -6   4     2799.29     2532.32    213.36 o 
  10  -6   4       44.47        9.92     79.70 o 
  11  -6   4     3243.76     3377.30    273.07 o 
 -12  -5   4     1813.62     1956.83    149.50 o 
 -11  -5   4      560.85      509.88    117.72 o 
 -10  -5   4     8399.66     8678.84    278.55 o 
  -9  -5   4      430.27      387.26     87.41 o 
  -8  -5   4      675.56      771.70     87.52 o 
  -7  -5   4      481.78      551.14    111.20 o 
  -6  -5   4     2789.04     2872.81    137.03 o 
  -5  -5   4    37237.05    38084.00    682.21 o 
  -4  -5   4      637.04      684.04     45.70 o 
  -3  -5   4    29559.93    28792.92    545.78 o 
  -2  -5   4     5708.26     5657.36    196.65 o 
  -1  -5   4       94.13      101.11     25.40 o 
   0  -5   4     2297.94     2351.54     50.89 o 
   1  -5   4       75.12       81.38     18.44 o 
   2  -5   4    32631.39    32045.02    407.72 o 
   3  -5   4    13910.88    14265.14    262.08 o 
   4  -5   4     7045.37     6980.05    161.92 o 
   5  -5   4     5701.42     5431.77    140.41 o 
   6  -5   4        0.26        2.62     27.38 o 
   7  -5   4       43.27       23.17     24.39 o 
   8  -5   4     2728.13     2729.31    199.42 o 
   9  -5   4     2152.58     2090.39    415.02 o 
  10  -5   4     9151.30     9041.54    910.86 o 
  11  -5   4       21.65      113.72    102.71 o 
 -12  -4   4     3478.94     3729.29    201.23 o 
 -11  -4   4     3550.93     3263.04    177.29 o 
 -10  -4   4      322.78      224.78     67.44 o 
  -9  -4   4       42.63       17.34     43.70 o 
  -8  -4   4       21.84       16.58     35.06 o 
  -7  -4   4     7408.54     7378.61    268.13 o 
  -6  -4   4    18330.51    18812.14    308.94 o 
  -5  -4   4     3573.28     3612.87     87.27 o 
  -4  -4   4    40905.96    41934.21    560.90 o 
  -3  -4   4     1707.77     1622.78     67.98 o 
  -2  -4   4      115.84      117.41     37.30 o 
  -1  -4   4     2601.59     2847.74     84.26 o 
   0  -4   4     5159.55     5203.56     85.23 o 
   1  -4   4    24805.61    24419.20    315.26 o 
   2  -4   4     4925.62     4893.61    104.98 o 
   3  -4   4    36698.87    36834.54    566.73 o 
   4  -4   4    17336.42    18326.52    317.12 o 
   5  -4   4      194.85      179.41     31.34 o 
   6  -4   4      483.52      470.76     36.10 o 
   7  -4   4      527.85      560.14    122.82 o 
   8  -4   4    10667.40    10983.65    487.52 o 
   9  -4   4     7522.22     8498.10    351.12 o 
  10  -4   4     2265.00     2631.66    220.36 o 
  11  -4   4     4929.05     5437.03    464.76 o 
 -12  -3   4      990.37      873.67    122.37 o 
 -11  -3   4     3003.96     2738.29    170.45 o 
 -10  -3   4      646.17      578.96     78.25 o 
  -9  -3   4      173.60      188.12     50.15 o 
  -8  -3   4    10640.16    10312.08    290.15 o 
  -7  -3   4     1495.04     1490.13     89.31 o 
  -6  -3   4    16505.24    16666.26    325.78 o 
  -5  -3   4    12967.42    12550.71    197.80 o 
  -4  -3   4     3079.43     3068.32     67.75 o 
  -3  -3   4    10937.26    12011.79    218.40 o 
  -2  -3   4     3334.03     3556.38     87.23 o 
  -1  -3   4    10702.27    10099.85    367.83 o 
   0  -3   4    12115.65    12113.69    170.97 o 
   1  -3   4     3126.91     3203.78     99.56 o 
   2  -3   4     4027.10     3900.67     94.02 o 
   3  -3   4     1905.78     2007.25     70.62 o 
   4  -3   4    10913.29    10837.22    202.53 o 
   5  -3   4      548.79      533.19     50.37 o 
   6  -3   4      396.21      413.09     60.33 o 
   7  -3   4    11446.91    11678.58    298.29 o 
   8  -3   4      461.26      485.02     69.35 o 
   9  -3   4    11903.28    12186.96    428.08 o 
  10  -3   4     2916.91     3323.99    232.34 o 
  11  -3   4       77.14       50.83    101.12 o 
  12  -3   4      860.14      557.24    143.30 o 
 -12  -2   4     1369.68     1643.72    147.53 o 
 -11  -2   4      242.96      197.67     68.04 o 
 -10  -2   4        6.99       31.76     48.81 o 
  -9  -2   4     5216.59     5064.06    176.54 o 
  -8  -2   4       10.01        0.00     33.15 o 
  -7  -2   4    21376.49    21065.96    405.77 o 
  -6  -2   4     5453.93     5517.87    156.11 o 
  -5  -2   4    11920.46    12526.25    213.62 o 
  -4  -2   4     1693.11     2015.13     81.13 o 
  -3  -2   4     2521.68     2601.07     68.21 o 
  -2  -2   4    22712.39    22812.25    329.68 o 
  -1  -2   4     2147.26     2118.86     59.83 o 
   0  -2   4    11157.04    11278.22    158.06 o 
   1  -2   4     2442.75     2279.37     54.13 o 
   2  -2   4      315.43      383.79     22.56 o 
   3  -2   4     8255.27     8712.49    141.16 o 
   4  -2   4       13.40        9.61     15.88 o 
   5  -2   4     8782.30     8914.25    189.47 o 
   6  -2   4     8423.82     7997.34    217.34 o 
   7  -2   4     2033.94     2049.84    114.04 o 
   8  -2   4    12037.60    12446.21    320.50 o 
   9  -2   4      250.96      208.42     70.66 o 
  10  -2   4      100.00       50.05     68.43 o 
  11  -2   4      717.54      354.91    108.32 o 
  12  -2   4      392.12      607.80    272.67 o 
 -11  -1   4      505.91      352.68     77.94 o 
 -10  -1   4     1228.64     1089.15    103.87 o 
  -9  -1   4     4697.62     4704.96    175.74 o 
  -8  -1   4    17399.02    16652.68    357.20 o 
  -7  -1   4       64.46       80.63     37.11 o 
  -6  -1   4     7670.08     7410.44    189.24 o 
  -5  -1   4       49.64       44.77     31.54 o 
  -4  -1   4    11162.94    11169.03    226.12 o 
  -3  -1   4    27602.79    28246.26    448.32 o 
  -2  -1   4      933.26      904.96     42.11 o 
  -1  -1   4    65641.88    66272.16    970.01 o 
   0  -1   4    11061.21    11220.13    192.12 o 
   1  -1   4     9895.15    10386.84    142.76 o 
   2  -1   4    21861.38    22880.22    265.53 o 
   3  -1   4      611.00      704.08     29.20 o 
   4  -1   4     2301.10     2176.37    125.73 o 
   5  -1   4    13496.96    14392.39    299.89 o 
   6  -1   4    17740.91    18161.52    327.63 o 
   7  -1   4    15417.96    15424.50    354.95 o 
   8  -1   4      616.29      642.82     75.15 o 
   9  -1   4       20.96        0.00     48.76 o 
  10  -1   4      827.43      862.62    129.90 o 
  11  -1   4     2193.29     2035.86    192.73 o 
  12  -1   4     2063.35     1922.59    205.45 o 
 -11   0   4       76.93       38.49     66.08 o 
 -10   0   4     4835.86     4746.99    192.47 o 
  -9   0   4     3285.61     3098.06    183.24 o 
  -8   0   4     5230.35     4969.96    171.09 o 
  -7   0   4     1940.46     2056.31    109.81 o 
  -6   0   4      319.54      303.77     52.54 o 
  -5   0   4     6650.07     6822.67    136.80 o 
  -4   0   4    10657.45    10980.42    227.25 o 
  -3   0   4     8850.93     8750.65    182.52 o 
  -2   0   4    14300.70    13226.50    237.39 o 
  -1   0   4     7113.01     7486.71    124.55 o 
   0   0   4   160569.03   150513.06   1913.61 o 
   1   0   4     2860.61     3052.38     56.18 o 
   2   0   4      874.88     1074.16     26.97 o 
   3   0   4    91724.41    92093.45   1064.20 o 
   4   0   4        6.30        0.00     12.42 o 
   5   0   4    67650.03    68106.03   1012.49 o 
   6   0   4     1897.84     1607.69     69.76 o 
   7   0   4     3062.87     3068.78    123.19 o 
   8   0   4        5.26       23.87     33.39 o 
   9   0   4      111.94       58.63     48.30 o 
  10   0   4     5488.65     5047.45    254.13 o 
  11   0   4     1417.32     1326.49    162.96 o 
  12   0   4     3344.32     3437.11    489.83 o 
  13   0   4     3538.41     3760.33    282.06 o 
 -11   1   4     5931.69     5918.21    251.85 o 
 -10   1   4      148.45       58.29     59.81 o 
  -9   1   4     6517.26     5991.61    232.63 o 
  -8   1   4     4278.67     4125.79    161.71 o 
  -7   1   4      274.81      248.49     50.58 o 
  -6   1   4     4380.14     4082.70    244.66 o 
  -5   1   4     1163.69     1244.51     58.28 o 
  -4   1   4    30943.08    31051.15    521.42 o 
  -3   1   4     7362.46     6912.52    157.81 o 
  -2   1   4     2732.17     2667.88     80.46 o 
  -1   1   4      695.93      626.21     68.61 o 
   0   1   4    12304.57    13256.22    167.31 o 
   1   1   4    58947.26    57407.44    749.19 o 
   2   1   4     2507.83     2624.94     40.09 o 
   3   1   4     7954.50     7950.06    108.57 o 
   4   1   4    34749.88    35116.84    404.45 o 
   5   1   4      152.02      136.91     17.34 o 
   6   1   4    29733.93    29841.13    755.76 o 
   7   1   4      748.51      889.18     50.78 o 
   8   1   4      511.77      607.75     48.21 o 
   9   1   4    14496.46    14108.19    309.53 o 
  10   1   4      885.44      706.63    110.95 o 
  11   1   4    10822.20    11360.46    420.31 o 
  12   1   4     1456.78     1248.28    159.86 o 
  13   1   4      917.45      954.28    163.54 o 
 -11   2   4      472.97      607.98    145.31 o 
 -10   2   4     5544.38     5227.29    235.59 o 
  -9   2   4      835.04      939.01    107.47 o 
  -8   2   4      157.19       77.97     75.82 o 
  -7   2   4     3146.85     2814.38    148.90 o 
  -6   2   4     2689.14     2640.97    142.93 o 
  -5   2   4    27574.23    27201.16    553.34 o 
  -4   2   4     3682.65     3808.55    135.36 o 
  -3   2   4    13183.16    11993.61    279.03 o 
  -2   2   4     1998.19     1871.72     67.57 o 
  -1   2   4     1155.59     1213.67     67.38 o 
   0   2   4     7293.73     7190.72    121.87 o 
   1   2   4      727.11      750.05     47.38 o 
   2   2   4   119446.03   111721.52   1189.26 o 
   3   2   4    25289.88    25933.82    302.03 o 
   4   2   4     6432.32     6643.64     97.77 o 
   5   2   4     4092.31     4129.49     71.74 o 
   6   2   4        4.56        0.00     11.95 o 
   7   2   4     1352.98     1400.80    149.41 o 
   8   2   4     6814.97     6735.39    171.70 o 
   9   2   4     4343.60     4260.67    113.97 o 
  10   2   4    22084.50    22684.43    531.13 o 
  11   2   4        9.06        0.00     53.82 o 
  12   2   4     1494.40     1662.81     99.00 o 
  13   2   4       37.44       56.88     99.48 o 
 -11   3   4     1679.55     1594.23    350.06 o 
 -10   3   4      250.34      225.49    111.01 o 
  -9   3   4      152.35       67.28     61.57 o 
  -8   3   4     1045.00      988.25    125.67 o 
  -7   3   4     4108.98     4056.48    110.98 o 
  -6   3   4     8729.56     8862.47    178.91 o 
  -5   3   4      278.22      274.81     44.98 o 
  -4   3   4    22789.29    23208.85    412.10 o 
  -3   3   4      329.86      421.73     43.46 o 
  -2   3   4       35.30       48.14     19.66 o 
  -1   3   4     5473.38     5529.34    100.04 o 
   0   3   4      170.30      152.59     18.67 o 
   1   3   4    22818.72    22507.81    284.07 o 
   2   3   4      482.58      489.72     24.61 o 
   3   3   4    12238.00    12466.43    171.87 o 
   4   3   4      330.53      332.08     21.04 o 
   5   3   4       87.84       87.98     13.20 o 
   6   3   4    14098.88    14175.13    495.54 o 
   7   3   4       58.23        5.68     23.26 o 
   8   3   4     9936.93     9799.80    202.20 o 
   9   3   4     6581.70     6477.99    247.05 o 
  10   3   4     1984.62     2045.55    116.82 o 
  11   3   4     1174.19     1227.74    222.16 o 
  12   3   4        6.20       27.59     59.11 o 
  13   3   4     1212.59     1287.36    124.95 o 
 -10   4   4       15.73       23.50     88.73 o 
  -9   4   4        3.81       32.81     79.70 o 
  -8   4   4     6453.21     6160.61    240.70 o 
  -7   4   4     2892.10     2813.08    109.82 o 
  -6   4   4     6435.77     6482.95    158.64 o 
  -5   4   4     5192.20     5250.59    129.67 o 
  -4   4   4      257.03      190.74     49.46 o 
  -3   4   4     8334.36     8807.86    187.80 o 
  -2   4   4      196.01      224.33     23.07 o 
  -1   4   4    28714.24    28245.38    336.40 o 
   0   4   4     4346.62     4073.97    100.84 o 
   1   4   4       60.97       12.24     12.04 o 
   2   4   4    30903.71    30246.43    403.97 o 
   3   4   4     2238.49     2296.19     80.14 o 
   4   4   4        8.83        3.59     10.82 o 
   5   4   4     3838.10     4043.61     75.91 o 
   6   4   4    11201.87    11515.02    224.39 o 
   7   4   4    43176.45    43118.82    907.44 o 
   8   4   4      494.20      502.82     49.39 o 
   9   4   4    12994.10    12982.87    254.74 o 
  10   4   4      155.98      120.36     46.61 o 
  11   4   4       35.15        0.00     44.42 o 
  12   4   4     6080.42     6278.42    214.54 o 
  13   4   4      513.49      471.48     87.33 o 
 -10   5   4     1228.57     1442.33    203.45 o 
  -9   5   4     4831.89     5179.98    315.46 o 
  -8   5   4      575.55      557.31    139.38 o 
  -7   5   4     8977.05     9655.27    243.83 o 
  -6   5   4      390.56      311.92     93.07 o 
  -5   5   4       76.61       43.44     28.71 o 
  -4   5   4     1760.99     1638.50    106.89 o 
  -3   5   4     1326.88     1345.16     49.59 o 
  -2   5   4    24379.47    22985.29    291.50 o 
  -1   5   4     2907.23     2810.62     64.42 o 
   0   5   4     9738.37     9219.77    136.08 o 
   1   5   4    17523.78    18258.45    246.49 o 
   2   5   4       19.32        0.00     12.15 o 
   3   5   4       77.16       76.20     23.35 o 
   4   5   4     2858.90     2852.43     96.27 o 
   5   5   4    38895.33    39583.79    591.70 o 
   6   5   4    44269.57    44256.76    655.38 o 
   7   5   4     3253.10     3442.16     97.89 o 
   8   5   4    10187.49    10440.42    206.46 o 
   9   5   4     1682.75     1753.75    110.20 o 
  10   5   4      120.20      132.26     42.73 o 
  11   5   4     2180.72     2402.20    130.99 o 
  12   5   4     1318.12     1270.37    111.73 o 
  13   5   4     6749.62     7381.20    245.28 o 
  -9   6   4     1871.34     1878.24    303.44 o 
  -8   6   4     7899.53     8023.93    221.70 o 
  -7   6   4       38.53       72.20     47.55 o 
  -6   6   4      268.95      325.22     58.67 o 
  -5   6   4      463.94      524.54     59.10 o 
  -4   6   4     3354.80     3313.67    129.34 o 
  -3   6   4    26037.59    25601.04    354.28 o 
  -2   6   4      227.51      369.85     35.36 o 
  -1   6   4    46152.38    45818.53    532.70 o 
   0   6   4     2415.09     2526.30     63.08 o 
   1   6   4       33.48       33.96     15.63 o 
   2   6   4     1919.23     1887.67     58.02 o 
   3   6   4     1956.60     1903.95     72.91 o 
   4   6   4    22252.88    21831.29    320.57 o 
   5   6   4     8534.38     9140.23    146.64 o 
   6   6   4    26424.33    25580.65    338.01 o 
   7   6   4    13847.58    13934.19    274.83 o 
   8   6   4      201.88       98.44     29.91 o 
   9   6   4      880.12      913.17     73.47 o 
  10   6   4      394.16      341.08     52.35 o 
  11   6   4     4359.86     4455.05    147.34 o 
  12   6   4     5501.40     5822.51    229.51 o 
  13   6   4      202.87      112.53     95.42 o 
  -9   7   4     1892.10     1678.38    208.35 o 
  -8   7   4     2130.70     2249.11    152.99 o 
  -7   7   4      907.85     1120.08    240.29 o 
  -6   7   4      209.25      193.88     56.17 o 
  -5   7   4     7368.85     7087.67    222.25 o 
  -4   7   4     5429.37     5476.35    189.48 o 
  -3   7   4    12557.65    12501.76    207.79 o 
  -2   7   4    25939.81    25947.78    336.01 o 
  -1   7   4        0.23       17.24     17.81 o 
   0   7   4     3611.95     3559.94     97.84 o 
   1   7   4      827.11      880.85     48.41 o 
   2   7   4    13961.37    14444.21    229.48 o 
   3   7   4    48015.61    49139.31    653.00 o 
   4   7   4        4.63        0.37     18.06 o 
   5   7   4    18468.36    18203.60    281.05 o 
   6   7   4     1518.79     1538.72     60.06 o 
   7   7   4       21.54       34.38     18.99 o 
   8   7   4     1623.49     1674.96     70.00 o 
   9   7   4      158.49      106.42     34.76 o 
  10   7   4     7452.55     7670.10    212.79 o 
  11   7   4     2367.35     2286.43    124.12 o 
  12   7   4     3503.76     3554.02    243.74 o 
  13   7   4     3194.76     3156.21    330.92 o 
  -9   8   4     1330.62     1216.40    364.03 o 
  -8   8   4       92.24       73.25     56.95 o 
  -7   8   4      431.63      388.93     74.90 o 
  -6   8   4     3880.09     3903.95    233.96 o 
  -5   8   4       22.89       11.44     42.66 o 
  -4   8   4    15917.52    15751.35    374.74 o 
  -3   8   4     8092.35     8248.88    193.58 o 
  -2   8   4     2328.80     2425.60     89.72 o 
  -1   8   4     2996.13     2700.52    128.71 o 
   0   8   4     1273.35     1371.06     65.04 o 
   1   8   4    22951.00    23552.49    460.20 o 
   2   8   4    19058.38    19272.47    297.40 o 
   3   8   4    19488.33    19511.37    327.87 o 
   4   8   4    17470.89    16783.21    255.67 o 
   5   8   4       92.63       94.21     23.36 o 
   6   8   4     5277.54     5782.52    124.82 o 
   7   8   4      245.91      271.10     29.82 o 
   8   8   4     5924.28     6181.00    131.07 o 
   9   8   4    11532.12    11410.84    209.28 o 
  10   8   4       13.64        0.00     50.58 o 
  11   8   4     5061.82     5126.02    335.91 o 
  12   8   4     1118.63     1551.34    175.94 o 
  13   8   4      210.37      151.51     97.18 o 
  -8   9   4      563.27      650.56     90.33 o 
  -7   9   4     2841.70     2924.23    167.22 o 
  -6   9   4     2667.61     2640.58    158.45 o 
  -5   9   4    13472.75    13642.50    358.44 o 
  -4   9   4       12.50       13.18     44.54 o 
  -3   9   4     2491.78     2711.50    188.58 o 
  -2   9   4        5.00        0.00     28.76 o 
  -1   9   4     1391.53     1489.58     75.32 o 
   0   9   4    11999.35    12300.78    226.00 o 
   1   9   4     2273.81     2191.67    115.25 o 
   2   9   4    40808.59    40727.01    570.76 o 
   3   9   4     9798.51     9712.30    178.25 o 
   4   9   4     4487.55     4396.14    110.36 o 
   5   9   4      344.27      308.27     38.96 o 
   6   9   4       27.70       11.25     23.63 o 
   7   9   4     5295.49     4949.53    134.43 o 
   8   9   4     5776.01     5856.62    191.39 o 
   9   9   4     2620.00     2475.16    108.87 o 
  10   9   4    15036.02    15211.31    391.14 o 
  11   9   4       44.85        0.00     51.17 o 
  12   9   4      843.00      623.63    125.96 o 
  13   9   4      168.36      166.76    153.83 o 
  -7  10   4     4627.63     4835.96    214.44 o 
  -6  10   4     6972.26     7151.55    253.45 o 
  -5  10   4       35.26       32.91     74.05 o 
  -4  10   4     9238.84     9463.36    567.00 o 
  -3  10   4     1496.11     1443.69    116.61 o 
  -2  10   4     3905.38     3831.78    187.41 o 
  -1  10   4     7093.17     7278.26    169.18 o 
   0  10   4     3784.82     3711.48    135.02 o 
   1  10   4    45028.41    45970.43    650.44 o 
   2  10   4      289.70      248.32     35.47 o 
   3  10   4    13343.36    12956.85    226.12 o 
   4  10   4      752.86      731.47     47.15 o 
   5  10   4      672.78      787.13     59.84 o 
   6  10   4    11343.25    11812.87    243.15 o 
   7  10   4       24.10       45.28     37.17 o 
   8  10   4    18414.57    18393.35    408.72 o 
   9  10   4     6423.57     6352.97    249.28 o 
  10  10   4     5525.93     5137.88    469.90 o 
  11  10   4     2245.79     2482.13    161.65 o 
  12  10   4      123.13      152.12     72.60 o 
  13  10   4     2210.61     2447.81    233.12 o 
  -7  11   4     1993.12     1930.49    155.98 o 
  -6  11   4     3657.66     3764.87    243.26 o 
  -5  11   4     4551.38     4884.47    324.79 o 
  -4  11   4      499.90      432.98     80.34 o 
  -3  11   4     1384.69     1308.84    116.41 o 
  -2  11   4     3227.08     3216.10    148.05 o 
  -1  11   4    11005.27    10656.03    324.86 o 
   0  11   4     8935.00     9041.47    196.43 o 
   1  11   4      602.57      692.00     58.21 o 
   2  11   4     7226.57     7214.37    184.09 o 
   3  11   4        4.20        0.00     21.61 o 
   4  11   4     6645.66     6598.27    152.44 o 
   5  11   4    12676.85    12424.08    313.91 o 
   6  11   4     5216.59     5523.11    187.33 o 
   7  11   4    18512.03    18866.54    425.12 o 
   8  11   4      612.38      663.74    107.01 o 
   9  11   4     4826.85     4735.25    200.69 o 
  10  11   4      218.80      152.58     99.75 o 
  11  11   4      202.18      237.82     47.37 o 
  12  11   4     3841.29     4250.23    219.80 o 
  13  11   4      158.23      254.17    120.74 o 
  -6  12   4      679.89      572.83    100.06 o 
  -5  12   4      183.30      162.87     71.94 o 
  -4  12   4      689.82      800.90    103.55 o 
  -3  12   4      236.49      231.29     66.77 o 
  -2  12   4    16296.58    17125.71    314.86 o 
  -1  12   4     3239.17     3096.30    131.69 o 
   0  12   4     8240.51     8254.16    192.30 o 
   1  12   4    15678.77    15657.06    287.58 o 
   2  12   4       89.73       96.79     34.13 o 
   3  12   4     1140.51     1159.55     68.03 o 
   4  12   4     2613.91     2451.92    103.13 o 
   5  12   4     6648.90     6656.55    217.73 o 
   6  12   4    18790.36    18712.09    433.55 o 
   7  12   4     1069.43      953.50    164.74 o 
   8  12   4     2218.89     2157.75    210.47 o 
   9  12   4       53.99       54.75     48.09 o 
  10  12   4      448.41      466.25     89.13 o 
  11  12   4     1026.97     1290.84    195.47 o 
  12  12   4     1290.55     1257.76    248.60 o 
  -5  13   4      267.49      151.05    126.19 o 
  -4  13   4     2203.06     2266.93    165.14 o 
  -3  13   4     6148.82     6149.81    238.34 o 
  -2  13   4        3.34       32.36     50.28 o 
  -1  13   4    21885.74    21348.18    420.04 o 
   0  13   4     2540.01     2622.68    124.62 o 
   1  13   4      736.85      728.96     66.46 o 
   2  13   4     4019.96     3895.07    124.30 o 
   3  13   4      610.96      588.84     64.28 o 
   4  13   4    12035.38    11996.75    405.11 o 
   5  13   4     1004.63     1030.19    135.44 o 
   6  13   4     5366.97     5270.53    197.75 o 
   7  13   4     2737.51     2704.49    162.13 o 
   8  13   4      229.43      154.63     56.65 o 
   9  13   4     1063.32      920.28     96.50 o 
  10  13   4      251.09      211.88     63.29 o 
  11  13   4     6042.05     6437.25    222.94 o 
  12  13   4     5281.06     5951.78    318.85 o 
  -4  14   4     2654.01     2541.41    201.10 o 
  -3  14   4     3110.00     3331.28    196.75 o 
  -2  14   4     6640.76     6864.25    252.63 o 
  -1  14   4      184.96       69.51     44.49 o 
   0  14   4     1095.19     1147.77    188.81 o 
   1  14   4     1986.89     2210.21    123.94 o 
   2  14   4     5043.01     5168.02    175.48 o 
   3  14   4    18230.97    18810.36    377.28 o 
   4  14   4      850.98      765.09     73.78 o 
   5  14   4     8058.84     8111.60    265.27 o 
   6  14   4       19.89       51.49     47.71 o 
   7  14   4       41.81       29.89     50.17 o 
   8  14   4     3132.35     3072.97    166.28 o 
   9  14   4      701.17      442.59     81.23 o 
  10  14   4     6005.03     6187.17    228.14 o 
  11  14   4     1334.23     1495.41    123.56 o 
  12  14   4     2753.35     3033.72    160.46 o 
  -3  15   4     2617.23     2350.79    193.22 o 
  -2  15   4      734.34      803.23    110.72 o 
  -1  15   4      661.86      573.20     67.97 o 
   0  15   4      281.67      298.65     94.91 o 
   1  15   4    11786.91    11876.96    330.69 o 
   2  15   4     4273.14     4552.32    178.99 o 
   3  15   4     3657.18     3644.75    215.76 o 
   4  15   4     2958.40     2890.13    131.27 o 
   5  15   4      157.85      130.28     44.03 o 
   6  15   4      741.63      662.73    144.17 o 
   7  15   4      316.11      283.86     72.19 o 
   8  15   4     4418.45     4506.17    205.39 o 
   9  15   4     4913.23     5084.97    215.37 o 
  10  15   4       23.97       59.68     65.88 o 
  11  15   4     3101.07     3194.55    178.16 o 
  -2  16   4       18.54       22.70     87.77 o 
  -1  16   4      507.77      518.98     93.35 o 
   0  16   4     6283.63     6125.37    236.27 o 
   1  16   4      136.49       73.20     61.09 o 
   2  16   4    10368.02    10277.86    271.84 o 
   3  16   4     2079.63     2048.40    222.62 o 
   4  16   4      241.71      277.05     79.14 o 
   5  16   4      152.91      166.62     67.81 o 
   6  16   4      259.76      235.69     70.30 o 
   7  16   4     3821.64     3883.33    202.80 o 
   8  16   4     2078.61     2135.78    161.22 o 
   9  16   4     3221.06     2900.22    181.12 o 
  10  16   4     2766.92     3053.31    433.00 o 
  -1  17   4     3310.26     3117.89    220.87 o 
   0  17   4     1418.30     1379.05    134.72 o 
   1  17   4     5660.23     5799.47    346.39 o 
   2  17   4        5.99      113.48     62.39 o 
   3  17   4      779.55      678.43     85.35 o 
   4  17   4      178.43       85.82     59.37 o 
   5  17   4     1117.28      907.24    135.03 o 
   6  17   4     4611.14     4813.90    233.30 o 
   7  17   4      150.78      234.57     80.01 o 
   8  17   4     5720.69     5548.44    243.70 o 
   9  17   4     2564.89     2487.81    177.19 o 
   1  18   4      149.54      143.23     90.04 o 
   2  18   4      215.38      217.27     70.50 o 
   3  18   4        4.93        0.00     54.46 o 
   4  18   4     2551.19     2476.26    143.87 o 
   5  18   4     3346.11     3104.16    217.04 o 
   6  18   4      903.54      968.51    125.34 o 
   7  18   4     6124.22     6463.65    268.60 o 
   8  18   4      160.41       64.36     72.77 o 
   4  19   4      883.16      820.44    121.47 o 
   5  19   4     6727.04     6501.81    302.61 o 
   6  19   4     3707.38     3666.08    226.73 o 
  -3 -18   5     4881.68     4808.10    313.18 o 
  -6 -17   5     2261.60     2068.65    291.05 o 
  -5 -17   5     1269.15     1245.63    141.12 o 
  -4 -17   5     5427.28     5194.85    365.30 o 
  -3 -17   5       30.07        0.00     70.54 o 
  -2 -17   5       46.17       62.16    112.91 o 
  -1 -17   5      516.20      589.58    132.05 o 
   0 -17   5     1231.02     1151.51    129.53 o 
   1 -17   5     6360.93     6921.24    273.08 o 
  -8 -16   5     3551.23     3735.23    295.81 o 
  -7 -16   5      247.48      192.17     77.95 o 
  -6 -16   5     4228.63     4254.12    228.21 o 
  -5 -16   5     1853.62     1766.16    253.46 o 
  -4 -16   5      294.83      546.79    124.79 o 
  -3 -16   5        5.15        0.00     54.06 o 
  -2 -16   5       35.07       25.28     71.48 o 
  -1 -16   5     5264.46     5054.80    288.02 o 
   0 -16   5     3320.41     3364.59    192.40 o 
   1 -16   5     1617.93     1871.39    134.74 o 
   2 -16   5     5129.76     5490.65    245.72 o 
   3 -16   5       92.29        0.00     69.77 o 
  -9 -15   5     3221.21     3338.71    239.02 o 
  -8 -15   5      306.51      338.80     91.23 o 
  -7 -15   5     8082.62     8161.11    295.26 o 
  -6 -15   5      424.07      335.71     82.51 o 
  -5 -15   5       31.42       46.55     59.98 o 
  -4 -15   5       23.76        0.00     54.03 o 
  -3 -15   5       37.20       34.43     59.45 o 
  -2 -15   5    10347.26     9682.32    321.69 o 
  -1 -15   5     2272.28     2291.78    205.36 o 
   0 -15   5     8235.42     8296.82    427.72 o 
   1 -15   5     2618.09     2588.69    146.28 o 
   2 -15   5      452.85      298.61     84.33 o 
   3 -15   5        0.66        0.00     57.06 o 
   4 -15   5       69.93       26.04     67.97 o 
  -9 -14   5     3077.33     3348.32    254.18 o 
  -8 -14   5     7800.33     8050.67    435.25 o 
  -7 -14   5      597.51      571.05    129.63 o 
  -6 -14   5     1581.35     1304.07    134.67 o 
  -5 -14   5      289.89      238.00     70.38 o 
  -4 -14   5     1089.54     1089.09    117.34 o 
  -3 -14   5     6369.34     6279.19    245.69 o 
  -2 -14   5      499.68      531.28     87.03 o 
  -1 -14   5     7972.77     8090.41    339.06 o 
   0 -14   5      753.56      782.59     95.81 o 
   1 -14   5     1478.90     1703.49    118.06 o 
   2 -14   5      560.55      701.03     97.46 o 
   3 -14   5      215.83      255.50     76.16 o 
   4 -14   5    12570.38    12732.79    364.73 o 
   5 -14   5     1035.58      929.99    112.54 o 
 -10 -13   5     8116.46     8642.49    322.02 o 
  -9 -13   5     2060.63     2019.61    201.32 o 
  -8 -13   5      842.86      899.72    115.13 o 
  -7 -13   5     3964.41     4053.69    200.01 o 
  -6 -13   5      720.42      670.43    129.42 o 
  -5 -13   5     3835.19     3743.84    188.17 o 
  -4 -13   5      824.58      739.21     93.73 o 
  -3 -13   5     5749.82     5852.26    223.76 o 
  -2 -13   5     9606.00     9139.69    490.34 o 
  -1 -13   5      895.02      767.51     80.07 o 
   0 -13   5     2419.07     2375.95    135.90 o 
   1 -13   5      127.63       36.29     45.73 o 
   2 -13   5     5238.80     4817.31    188.44 o 
   3 -13   5    10871.77    11313.78    326.43 o 
   4 -13   5      898.44      911.88    110.44 o 
   5 -13   5     6890.15     7134.38    224.60 o 
   6 -13   5      260.20      218.91     80.23 o 
 -10 -12   5        0.01        2.54     62.82 o 
  -9 -12   5     1469.00     1580.28    189.36 o 
  -8 -12   5      261.52      207.75     66.81 o 
  -7 -12   5        7.27        0.00     53.00 o 
  -6 -12   5     1619.38     1823.50    136.00 o 
  -5 -12   5        0.98        0.00     47.52 o 
  -4 -12   5     8627.98     9038.85    280.84 o 
  -3 -12   5     4649.65     4477.23    212.76 o 
  -2 -12   5     3710.54     3310.65    306.99 o 
  -1 -12   5     2892.56     3101.11    165.07 o 
   0 -12   5       34.67       25.31     37.49 o 
   1 -12   5     3751.98     3741.63    147.88 o 
   2 -12   5     3397.81     3482.80    146.09 o 
   3 -12   5     8821.97     8433.61    229.70 o 
   4 -12   5     4990.97     5226.43    186.33 o 
   5 -12   5       44.83       41.92     51.01 o 
   6 -12   5     1428.13     1554.93    141.62 o 
   7 -12   5        6.63       55.18     68.30 o 
 -11 -11   5      972.80      929.97    118.93 o 
 -10 -11   5     1712.78     1870.21    278.81 o 
  -9 -11   5        2.14       39.59     57.80 o 
  -8 -11   5      734.72      820.65     97.30 o 
  -7 -11   5     3207.71     3102.82    165.30 o 
  -6 -11   5      835.61      778.83     91.26 o 
  -5 -11   5    23298.41    23435.37    702.24 o 
  -4 -11   5     3316.05     3278.92    161.25 o 
  -3 -11   5     5188.31     5277.48    196.46 o 
  -2 -11   5      742.40      770.83     87.52 o 
  -1 -11   5      251.69      244.48     49.80 o 
   0 -11   5     9042.56     9336.03    223.41 o 
   1 -11   5        0.45       59.36     41.45 o 
   2 -11   5    12284.79    12271.79    252.29 o 
   3 -11   5     2972.81     3115.84    157.72 o 
   4 -11   5     3209.04     3375.91    145.66 o 
   5 -11   5      719.99      867.14    110.56 o 
   6 -11   5        2.43        0.00     47.37 o 
   7 -11   5     3800.64     3880.94    234.58 o 
   8 -11   5     1383.94     1358.93    123.13 o 
 -11 -10   5     1512.22     1427.46    139.09 o 
 -10 -10   5       23.77        0.00     56.69 o 
  -9 -10   5      988.46     1007.52    116.42 o 
  -8 -10   5      486.98      353.64     94.94 o 
  -7 -10   5    12502.19    12488.80    414.04 o 
  -6 -10   5     3249.73     3195.27    156.43 o 
  -5 -10   5     8670.77     8393.79    252.79 o 
  -4 -10   5    12274.16    11998.47    340.25 o 
  -3 -10   5       18.83        0.00     37.79 o 
  -2 -10   5       60.51      102.60     44.89 o 
  -1 -10   5     6617.70     6586.93    181.09 o 
   0 -10   5     6044.57     5879.40    148.95 o 
   1 -10   5    17725.21    18084.22    284.54 o 
   2 -10   5       51.97       24.68     31.47 o 
   3 -10   5    12181.40    12240.92    337.42 o 
   4 -10   5       88.83       40.98     59.24 o 
   5 -10   5     2101.35     1969.28    165.46 o 
   6 -10   5     3545.11     3646.87    149.60 o 
   7 -10   5        3.65        0.00     56.76 o 
   8 -10   5     7304.98     7037.68    235.58 o 
 -11  -9   5       62.26       57.10     66.70 o 
 -10  -9   5      859.96      656.76    143.17 o 
  -9  -9   5     1875.78     1688.91    136.73 o 
  -8  -9   5    10962.41    10693.97    320.69 o 
  -7  -9   5      911.51      977.05     99.96 o 
  -6  -9   5    12046.54    11448.46    305.06 o 
  -5  -9   5    13633.66    13337.54    335.05 o 
  -4  -9   5      479.16      442.73    121.36 o 
  -3  -9   5      719.88      766.98    112.20 o 
  -2  -9   5     1235.39     1285.21    126.75 o 
  -1  -9   5    23151.65    22813.71    412.25 o 
   0  -9   5    17176.12    17142.76    262.51 o 
   1  -9   5     3900.32     3678.65    124.20 o 
   2  -9   5    15503.50    15783.65    275.26 o 
   3  -9   5       27.29        0.00     28.47 o 
   4  -9   5      669.92      526.71     63.86 o 
   5  -9   5     4174.44     4024.75    145.43 o 
   6  -9   5     3048.82     3072.32    134.00 o 
   7  -9   5    12175.74    12327.63    283.92 o 
   8  -9   5      240.23      214.91     64.28 o 
   9  -9   5     1566.47     1464.55    192.64 o 
 -11  -8   5      161.20       85.66     61.46 o 
 -10  -8   5     2601.94     2579.48    164.67 o 
  -9  -8   5     7662.80     7395.26    260.82 o 
  -8  -8   5     1025.54      829.47     95.30 o 
  -7  -8   5    12633.04    14035.02    350.46 o 
  -6  -8   5      749.99      711.56     77.66 o 
  -5  -8   5      578.05      553.33    119.01 o 
  -4  -8   5      231.98      259.82     55.46 o 
  -3  -8   5      483.77      555.52     65.54 o 
  -2  -8   5    24184.18    23983.47    419.32 o 
  -1  -8   5      796.48      912.23     82.30 o 
   0  -8   5    31194.19    30902.71    425.26 o 
   1  -8   5     7743.32     7467.45    145.28 o 
   2  -8   5       26.10       11.22     23.28 o 
   3  -8   5       61.50       18.80     27.49 o 
   4  -8   5      204.33      155.39     45.71 o 
   5  -8   5    21618.63    21750.41    405.94 o 
   6  -8   5    12127.63    12301.62    272.46 o 
   7  -8   5     1640.69     1807.20    103.66 o 
   8  -8   5     2287.15     2365.55    175.94 o 
   9  -8   5        4.81        0.00     89.85 o 
  10  -8   5      908.75      973.66    171.31 o 
 -11  -7   5     5275.92     5136.46    224.68 o 
 -10  -7   5      942.86      975.45    109.45 o 
  -9  -7   5     6596.25     6649.84    240.64 o 
  -8  -7   5     7999.62     8213.42    295.43 o 
  -7  -7   5       71.78      114.50     49.56 o 
  -6  -7   5      518.49      740.53     90.69 o 
  -5  -7   5      765.97      773.23     88.61 o 
  -4  -7   5    10369.13     9698.00    251.99 o 
  -3  -7   5    16904.54    16408.20    365.25 o 
  -2  -7   5     5431.10     5776.11    237.02 o 
  -1  -7   5    61717.25    62294.31    701.15 o 
   0  -7   5     1504.37     1611.51     62.52 o 
   1  -7   5      209.55      188.75     25.12 o 
   2  -7   5     2360.41     2362.73     78.15 o 
   3  -7   5     5777.30     5947.64    139.89 o 
   4  -7   5    17603.55    16982.58    324.58 o 
   5  -7   5      244.02      197.43     41.53 o 
   6  -7   5     8530.29     8621.78    209.97 o 
   7  -7   5     1130.33     1123.63     78.70 o 
   8  -7   5      456.91      364.45    125.88 o 
   9  -7   5      998.34      899.56    233.47 o 
  10  -7   5      122.91      113.84    106.48 o 
 -11  -6   5       76.33       11.37     63.47 o 
 -10  -6   5     6180.46     6327.36    239.11 o 
  -9  -6   5     2679.61     2672.14    157.42 o 
  -8  -6   5     1194.77     1063.87    106.15 o 
  -7  -6   5      664.20      610.16     85.10 o 
  -6  -6   5      233.57      194.14     69.27 o 
  -5  -6   5    25366.42    26092.31    525.77 o 
  -4  -6   5     8743.68     8638.10    226.73 o 
  -3  -6   5    20148.17    19927.65    414.96 o 
  -2  -6   5    29788.65    29840.65    575.04 o 
  -1  -6   5     1907.43     1911.53     51.87 o 
   0  -6   5      273.01      299.30     26.48 o 
   1  -6   5     3154.14     3134.03     67.65 o 
   2  -6   5    20462.91    21166.86    295.80 o 
   3  -6   5    21742.61    21591.10    305.63 o 
   4  -6   5     2823.12     2756.35    163.33 o 
   5  -6   5     7153.82     7113.87    206.64 o 
   6  -6   5      149.96       84.47     43.14 o 
   7  -6   5      560.68      385.20     49.29 o 
   8  -6   5      625.91      670.17     89.12 o 
   9  -6   5      695.65      562.55    123.61 o 
  10  -6   5     4927.96     4555.74    290.69 o 
  11  -6   5      657.14      692.31    150.29 o 
 -11  -5   5     5323.74     5496.85    231.95 o 
 -10  -5   5       34.18        0.00     52.08 o 
  -9  -5   5     1703.55     1521.32    141.77 o 
  -8  -5   5       91.90       58.83     49.07 o 
  -7  -5   5      424.19      298.07     60.78 o 
  -6  -5   5    13605.19    13626.32    278.92 o 
  -5  -5   5        1.76        8.61     22.69 o 
  -4  -5   5    45721.84    45545.04    708.22 o 
  -3  -5   5    10334.87    10685.59    206.54 o 
  -2  -5   5     6778.55     6493.71    175.87 o 
  -1  -5   5     1572.48     1695.75     52.97 o 
   0  -5   5       65.47       48.51     15.69 o 
   1  -5   5    55843.77    56178.96    585.58 o 
   2  -5   5    13819.43    14350.59    212.92 o 
   3  -5   5    21067.27    20458.61    307.98 o 
   4  -5   5    10883.72    10616.31    217.73 o 
   5  -5   5      500.68      548.40     87.10 o 
   6  -5   5      221.06      233.07     37.75 o 
   7  -5   5      124.60      100.87     56.65 o 
   8  -5   5     2361.97     2431.99    143.94 o 
   9  -5   5     9095.44     8700.89    361.31 o 
  10  -5   5      197.59      261.59    104.71 o 
  11  -5   5     3616.49     3914.59    291.80 o 
 -11  -4   5     2362.17     1988.37    151.91 o 
 -10  -4   5     2126.06     2012.40    146.52 o 
  -9  -4   5      243.57      216.34     72.89 o 
  -8  -4   5     4116.73     3915.39    171.39 o 
  -7  -4   5     3993.98     3936.56    139.54 o 
  -6  -4   5     4440.16     4106.62    133.18 o 
  -5  -4   5    31509.81    31688.98    470.10 o 
  -4  -4   5     1794.29     2245.62    103.36 o 
  -3  -4   5     3333.58     3156.65     90.37 o 
  -2  -4   5      373.81      444.06     35.23 o 
  -1  -4   5      344.51      277.34     26.63 o 
   0  -4   5     9153.27     8761.25    128.24 o 
   1  -4   5       35.67       28.65     13.67 o 
   2  -4   5    45940.70    44768.97    569.23 o 
   3  -4   5    11797.47    11844.95    193.39 o 
   4  -4   5     4822.53     4518.77    118.71 o 
   5  -4   5      579.12      616.59     58.08 o 
   6  -4   5       96.94       76.10     45.44 o 
   7  -4   5    13090.79    13270.14    344.52 o 
   8  -4   5     4153.89     4353.94    179.64 o 
   9  -4   5     5847.62     6296.10    294.78 o 
  10  -4   5     3478.89     3965.52    261.62 o 
  11  -4   5       40.19        0.00     84.89 o 
 -11  -3   5      507.77      490.44     93.71 o 
 -10  -3   5       88.19        0.00     56.75 o 
  -9  -3   5     2920.12     3041.56    285.53 o 
  -8  -3   5      124.58      106.83     42.47 o 
  -7  -3   5    11763.90    12031.18    334.96 o 
  -6  -3   5    13044.63    13300.67    349.86 o 
  -5  -3   5     5562.94     5714.36    106.12 o 
  -4  -3   5    11891.63    12126.33    210.00 o 
  -3  -3   5      222.15      217.53     31.95 o 
  -2  -3   5      368.77      298.24     42.07 o 
  -1  -3   5     4290.53     4150.38    184.67 o 
   0  -3   5     4116.35     4160.58     74.17 o 
   1  -3   5    10136.30     9910.03    191.07 o 
   2  -3   5      447.50      476.03     30.68 o 
   3  -3   5    13334.65    12866.58    219.81 o 
   4  -3   5      117.47      106.31     24.37 o 
   5  -3   5     2770.53     2979.87     96.26 o 
   6  -3   5    15886.07    16358.88    370.70 o 
   7  -3   5       56.41      138.17     48.85 o 
   8  -3   5     9780.35     9898.89    280.88 o 
   9  -3   5     1554.53     1603.24    159.47 o 
  10  -3   5     1109.01      860.45    134.63 o 
  11  -3   5       70.70        0.00     86.36 o 
  12  -3   5        7.44        0.00    151.17 o 
 -11  -2   5       76.82       28.00     63.94 o 
 -10  -2   5      561.99      589.98     81.91 o 
  -9  -2   5     2883.40     2712.11    139.65 o 
  -8  -2   5    12154.24    12304.42    292.19 o 
  -7  -2   5     1319.59     1272.24     90.36 o 
  -6  -2   5     5407.98     5286.15    179.14 o 
  -5  -2   5     8014.54     8633.01    151.01 o 
  -4  -2   5     1525.96     1806.96     70.71 o 
  -3  -2   5    15288.38    15571.76    246.76 o 
  -2  -2   5     9032.87     9785.62    166.26 o 
  -1  -2   5    49354.48    49123.17    656.29 o 
   0  -2   5     6504.22     6655.13    120.08 o 
   1  -2   5      471.41      505.37     25.26 o 
   2  -2   5    14391.83    13995.62    179.56 o 
   3  -2   5     1296.57     1376.59     42.63 o 
   4  -2   5      896.23      824.45     59.37 o 
   5  -2   5     7099.79     7057.24    127.02 o 
   6  -2   5     1997.28     1796.87    110.13 o 
   7  -2   5     9350.47     9870.80    263.74 o 
   8  -2   5        1.23        0.00     35.16 o 
   9  -2   5      843.90     1050.76    127.70 o 
  10  -2   5      294.26      140.23     80.91 o 
  11  -2   5     1090.40     1096.31    219.42 o 
  12  -2   5     4073.42     4277.50    462.73 o 
 -11  -1   5        5.31        0.00     53.78 o 
 -10  -1   5     2047.44     1905.29    131.61 o 
  -9  -1   5     5481.87     5583.55    311.68 o 
  -8  -1   5      585.29      531.17    114.99 o 
  -7  -1   5     4127.48     3863.57    143.89 o 
  -6  -1   5      827.46      778.14     69.11 o 
  -5  -1   5     1438.31     1327.62     61.35 o 
  -4  -1   5     1285.27     1169.83     49.42 o 
  -3  -1   5     2858.39     2919.03     74.26 o 
  -2  -1   5    45245.32    45167.35    687.82 o 
  -1  -1   5    18397.65    19376.64    318.97 o 
   0  -1   5    70274.30    71707.79    932.15 o 
   1  -1   5     9657.30    10266.04    127.89 o 
   2  -1   5     2807.22     2914.67     57.23 o 
   3  -1   5     3390.18     3583.95    127.87 o 
   4  -1   5     1560.05     1600.30     35.32 o 
   5  -1   5    52818.17    54602.49    833.04 o 
   6  -1   5     8728.67     8611.24    188.99 o 
   7  -1   5     3298.73     3488.13    139.97 o 
   8  -1   5      196.63      242.12     53.23 o 
   9  -1   5      104.47       89.05     49.03 o 
  10  -1   5     4474.19     4344.20    242.33 o 
  11  -1   5     2186.70     2315.87    293.44 o 
  12  -1   5      602.77      941.82    155.34 o 
 -11   0   5     2849.69     2971.49    190.15 o 
 -10   0   5     1250.24     1367.76    116.01 o 
  -9   0   5     3447.56     3531.70    163.66 o 
  -8   0   5     3687.90     3580.64    152.34 o 
  -7   0   5        4.51        0.00     34.27 o 
  -6   0   5      757.83      742.07     40.85 o 
  -5   0   5     3229.91     3229.04     91.65 o 
  -4   0   5    21031.61    20888.66    537.49 o 
  -3   0   5    32146.58    31675.99    518.78 o 
  -2   0   5      147.53      154.84     20.43 o 
  -1   0   5     9062.55     9288.37    162.18 o 
   0   0   5     1208.00     1546.36     38.59 o 
   1   0   5    51653.45    53552.29    586.78 o 
   2   0   5    76938.37    76327.44    967.94 o 
   3   0   5     7715.20     7680.19    107.26 o 
   4   0   5    45389.66    44563.23    550.77 o 
   5   0   5     2385.84     2329.02     83.75 o 
   6   0   5     6890.44     7256.51    142.33 o 
   7   0   5     7645.61     8311.67    224.65 o 
   8   0   5      248.72      258.79     53.55 o 
   9   0   5     9453.30     9878.33    322.70 o 
  10   0   5      513.65      788.58    192.56 o 
  11   0   5     6847.42     7476.46    331.19 o 
  12   0   5     2584.00     2860.55    230.41 o 
  13   0   5      296.98      481.19    101.31 o 
 -11   1   5        0.92        0.00     71.71 o 
 -10   1   5     3569.63     4106.73    211.53 o 
  -9   1   5     1035.83     1053.21    137.85 o 
  -8   1   5     1262.11     1085.64     97.37 o 
  -7   1   5       20.71       67.97     39.79 o 
  -6   1   5      473.70      474.46     40.85 o 
  -5   1   5    25996.13    24849.53    453.24 o 
  -4   1   5     3860.67     3780.28    120.35 o 
  -3   1   5     5502.65     5057.79    133.79 o 
  -2   1   5     5146.32     4799.13    121.11 o 
  -1   1   5      585.18      674.70     37.79 o 
   0   1   5     3460.38     3983.87     73.65 o 
   1   1   5     2728.56     2876.20     56.33 o 
   2   1   5      351.19      340.86     22.47 o 
   3   1   5     6054.52     6825.96     93.05 o 
   4   1   5     3768.23     3994.68     70.74 o 
   5   1   5    33124.23    32585.50    386.44 o 
   6   1   5      352.78      358.40     27.03 o 
   7   1   5     3333.32     3430.10     77.08 o 
   8   1   5     3966.97     4082.53    102.35 o 
   9   1   5     1623.42     1729.95    134.70 o 
  10   1   5    12548.37    13292.95    418.54 o 
  11   1   5      707.10      565.69     71.11 o 
  12   1   5     1728.79     1722.45    223.63 o 
  13   1   5       62.19      112.61     63.43 o 
 -11   2   5     2877.00     2774.06    326.00 o 
 -10   2   5      100.65      119.76     69.81 o 
  -9   2   5     1374.46      976.47    158.56 o 
  -8   2   5       16.40        0.00     48.40 o 
  -7   2   5     4252.89     3979.30    230.56 o 
  -6   2   5    23512.30    22676.38    398.15 o 
  -5   2   5       39.75        5.98     32.93 o 
  -4   2   5    30108.24    29905.35    589.42 o 
  -3   2   5      831.28      860.95     69.44 o 
  -2   2   5     1046.99     1104.07     88.18 o 
  -1   2   5    10178.98     9953.10    152.30 o 
   0   2   5     2329.62     2616.72     54.47 o 
   1   2   5    25608.08    25152.34    315.67 o 
   2   2   5     4959.66     5200.08     97.53 o 
   3   2   5     5535.38     5254.45     83.01 o 
   4   2   5     6708.58     6720.19    113.66 o 
   5   2   5        6.24        0.00     11.16 o 
   6   2   5     4245.76     4476.76     82.49 o 
   7   2   5      227.15      244.05     25.35 o 
   8   2   5     7435.24     7625.92    135.69 o 
   9   2   5     6844.19     7061.97    203.31 o 
  10   2   5      862.52      837.88     59.32 o 
  11   2   5     1302.42     1355.56     74.41 o 
  12   2   5       34.79        0.00     38.06 o 
  13   2   5        4.28        6.55     90.05 o 
 -10   3   5        2.37       29.72     67.04 o 
  -9   3   5        0.08        0.00     61.71 o 
  -8   3   5     7940.42     7656.25    267.28 o 
  -7   3   5     7772.55     7637.75    327.01 o 
  -6   3   5     4463.04     4300.34    118.21 o 
  -5   3   5    22119.84    21167.27    400.32 o 
  -4   3   5       96.24      132.08     35.08 o 
  -3   3   5      831.86      997.12     70.82 o 
  -2   3   5     5354.21     5423.86    122.19 o 
  -1   3   5    24727.41    25385.13    305.80 o 
   0   3   5    32640.02    31925.35    398.60 o 
   1   3   5     5687.08     5836.18     97.13 o 
   2   3   5   104213.15    99365.48   1149.23 o 
   3   3   5    22322.82    23382.70    292.22 o 
   4   3   5     2070.10     2150.45     52.73 o 
   5   3   5       80.96       72.87     14.22 o 
   6   3   5     1249.34     1371.72     41.22 o 
   7   3   5    27042.52    26670.56    339.29 o 
   8   3   5     2944.05     2565.71    190.23 o 
   9   3   5     7201.25     6802.23    167.59 o 
  10   3   5     6319.58     6376.15    170.50 o 
  11   3   5       32.28        0.00     42.84 o 
  12   3   5     1736.63     1936.33    134.20 o 
  13   3   5      563.23      799.54    215.36 o 
 -10   4   5      354.42      212.95    111.93 o 
  -9   4   5     7050.16     6660.04    378.10 o 
  -8   4   5       27.82       68.84     59.98 o 
  -7   4   5     8554.76     8736.04    210.71 o 
  -6   4   5     1321.46     1261.16     72.45 o 
  -5   4   5       54.15       38.37     35.03 o 
  -4   4   5       40.10       48.31     31.70 o 
  -3   4   5      935.30     1071.45     81.61 o 
  -2   4   5    30592.35    30719.59    370.24 o 
  -1   4   5    18532.09    18001.58    232.42 o 
   0   4   5     8208.99     8330.13    124.49 o 
   1   4   5    19331.92    18533.04    248.54 o 
   2   4   5     1910.98     1917.00     50.39 o 
   3   4   5     2811.26     2757.24     60.95 o 
   4   4   5     1757.14     1687.07     68.26 o 
   5   4   5    13937.20    14067.70    199.90 o 
   6   4   5    41800.15    42903.23    496.22 o 
   7   4   5       29.29        0.00     23.52 o 
   8   4   5    26244.79    26222.80    463.79 o 
   9   4   5     4747.95     4852.57    188.40 o 
  10   4   5      476.71      409.61     65.98 o 
  11   4   5     1854.14     1945.98    107.28 o 
  12   4   5       52.89      118.08     62.28 o 
  13   4   5     6369.15     6955.33    448.68 o 
 -10   5   5     2099.15     1814.83    247.61 o 
  -9   5   5     1085.37     1471.32    192.85 o 
  -8   5   5     8999.02     8977.14    208.15 o 
  -7   5   5      353.40      273.49     52.93 o 
  -6   5   5      965.86      902.58     75.76 o 
  -5   5   5      962.22      903.83    101.21 o 
  -4   5   5      923.91     1083.95     78.69 o 
  -3   5   5    21814.26    21298.40    301.53 o 
  -2   5   5       78.47       81.64     19.45 o 
  -1   5   5    24380.46    23568.29    297.03 o 
   0   5   5    18340.14    18769.55    241.78 o 
   1   5   5     7147.01     7257.43    114.64 o 
   2   5   5    10821.40    10782.69    308.66 o 
   3   5   5      992.39      989.22     54.56 o 
   4   5   5    15710.16    14855.40    270.13 o 
   5   5   5    26442.41    27488.99    357.55 o 
   6   5   5    19151.22    18882.14    260.29 o 
   7   5   5    30852.99    31223.19    376.34 o 
   8   5   5        1.69        0.00     23.98 o 
   9   5   5      464.20      437.84     51.01 o 
  10   5   5      434.84      367.47     53.45 o 
  11   5   5     3433.46     3480.75    134.87 o 
  12   5   5    11255.15    11083.65    292.42 o 
  13   5   5       22.60       82.71    181.86 o 
  -9   6   5     3784.34     4144.00    349.12 o 
  -8   6   5      288.27      285.86     59.34 o 
  -7   6   5     2050.11     2167.27    202.31 o 
  -6   6   5        1.80        0.00     34.97 o 
  -5   6   5     2827.91     2973.56    162.04 o 
  -4   6   5    11030.82    10968.46    253.70 o 
  -3   6   5     3267.66     3349.96    105.59 o 
  -2   6   5    54708.43    56289.50    650.89 o 
  -1   6   5     2549.41     2574.72     88.66 o 
   0   6   5     3775.55     3575.02     77.97 o 
   1   6   5      189.25      225.71     24.56 o 
   2   6   5     1241.20     1140.10     80.45 o 
   3   6   5    24210.42    23909.95    374.93 o 
   4   6   5     3594.28     3743.16     88.96 o 
   5   6   5    46589.43    46127.96    626.39 o 
   6   6   5    26758.11    25695.69    661.22 o 
   7   6   5     1241.53     1100.95     78.84 o 
   8   6   5       60.73        0.00     25.74 o 
   9   6   5      115.78       69.91     34.22 o 
  10   6   5     8809.15     8644.26    201.18 o 
  11   6   5     3541.99     3797.79    137.48 o 
  12   6   5     2853.04     2792.46    147.34 o 
  13   6   5     3755.02     3553.97    463.20 o 
  -9   7   5     1067.33      942.96    233.08 o 
  -8   7   5     1525.55     1746.21    115.24 o 
  -7   7   5      166.29      199.45     61.63 o 
  -6   7   5     2948.96     2863.56    135.29 o 
  -5   7   5      874.80      997.15    108.74 o 
  -4   7   5     9980.13    10532.43    252.55 o 
  -3   7   5    15468.66    15521.41    279.52 o 
  -2   7   5     1566.44     1611.58     65.13 o 
  -1   7   5     7636.57     7470.21    132.19 o 
   0   7   5       10.87       16.91     17.45 o 
   1   7   5     8315.21     8323.23    192.07 o 
   2   7   5    24070.27    24589.18    358.88 o 
   3   7   5     4580.93     4432.06     97.86 o 
   4   7   5    43616.30    43767.23    535.28 o 
   5   7   5      116.46      117.32     29.52 o 
   6   7   5     5222.30     5391.87    115.33 o 
   7   7   5      442.46      433.21     44.13 o 
   8   7   5     1913.62     1938.58     57.68 o 
   9   7   5    12438.81    12498.90    270.48 o 
  10   7   5      520.24      512.28     75.81 o 
  11   7   5     4817.79     4887.49    200.99 o 
  12   7   5     1742.05     1766.97    185.06 o 
  13   7   5       51.53      154.61    121.34 o 
  -8   8   5        6.53       86.85     57.96 o 
  -7   8   5     1796.83     1783.96    131.82 o 
  -6   8   5      454.44      463.85     79.53 o 
  -5   8   5    17860.79    17551.58    418.07 o 
  -4   8   5     2528.39     2657.94    193.09 o 
  -3   8   5     4864.69     5074.47    161.36 o 
  -2   8   5     2212.76     2169.52     87.96 o 
  -1   8   5       74.17       96.70     26.09 o 
   0   8   5     3356.31     3311.97     89.47 o 
   1   8   5     1967.74     2007.87     74.82 o 
   2   8   5    21313.75    20431.95    314.91 o 
   3   8   5    16880.16    16697.13    262.95 o 
   4   8   5      926.35      935.57     49.13 o 
   5   8   5     7979.41     8247.00    200.62 o 
   6   8   5      912.72     1022.26     53.71 o 
   7   8   5     9995.68    10177.74    170.98 o 
   8   8   5    14278.45    14822.41    226.14 o 
   9   8   5     1202.90     1156.55     48.82 o 
  10   8   5    10263.56    10461.67    251.00 o 
  11   8   5     1258.71     1491.24    124.89 o 
  12   8   5      644.80      588.44     95.00 o 
  13   8   5       16.65        0.00     96.98 o 
  -8   9   5      808.05      626.16    101.61 o 
  -7   9   5     2760.52     2562.27    235.54 o 
  -6   9   5    13795.04    13311.72    362.47 o 
  -5   9   5       10.48        6.61     48.60 o 
  -4   9   5     8758.47     8900.95    354.09 o 
  -3   9   5      301.71      230.91     76.44 o 
  -2   9   5      999.11      996.29     72.11 o 
  -1   9   5     7543.75     7304.53    176.72 o 
   0   9   5      550.21      540.99     48.83 o 
   1   9   5    34803.92    34170.71    498.22 o 
   2   9   5     4722.87     4495.54    112.77 o 
   3   9   5     5159.92     4761.49    161.15 o 
   4   9   5     9809.73    10097.99    189.48 o 
   5   9   5      630.41      776.66     58.49 o 
   6   9   5     2902.62     2910.66     99.87 o 
   7   9   5      924.41      993.50     65.28 o 
   8   9   5    10535.51    10697.61    253.09 o 
   9   9   5    12324.32    12229.81    290.11 o 
  10   9   5      544.32      529.73     82.36 o 
  11   9   5     2442.54     2404.32    154.83 o 
  12   9   5        0.21        7.64     57.91 o 
  13   9   5      693.90      653.57    166.63 o 
  -7  10   5     2030.27     1951.58    150.83 o 
  -6  10   5     2865.34     2916.56    217.60 o 
  -5  10   5     3814.91     4076.43    192.90 o 
  -4  10   5       52.83        0.00     48.84 o 
  -3  10   5     1857.61     1626.08    164.31 o 
  -2  10   5     3333.19     3391.80    128.13 o 
  -1  10   5     7635.92     7519.44    270.58 o 
   0  10   5    21698.70    22037.70    360.71 o 
   1  10   5        9.19        0.00     26.20 o 
   2  10   5    21964.76    21941.32    348.52 o 
   3  10   5     1968.42     1997.60     76.50 o 
   4  10   5       11.20        0.00     20.97 o 
   5  10   5     3457.65     3384.22    111.89 o 
   6  10   5      403.67      364.28     45.68 o 
   7  10   5    15174.09    15334.11    299.69 o 
   8  10   5     2199.72     2159.40    113.60 o 
   9  10   5     3905.66     3968.90    148.76 o 
  10  10   5     4730.75     4852.06    159.57 o 
  11  10   5        0.80        0.00     52.35 o 
  12  10   5     1548.41     1575.33    139.21 o 
  13  10   5      851.38      616.72    174.75 o 
  -7  11   5     4389.55     4787.12    455.94 o 
  -6  11   5     1159.72     1193.72    127.31 o 
  -5  11   5       58.72       49.92     59.96 o 
  -4  11   5        6.65       25.25     53.73 o 
  -3  11   5       61.20        0.00     65.70 o 
  -2  11   5    18297.22    17526.26    452.41 o 
  -1  11   5     9975.28     9714.52    286.03 o 
   0  11   5     5237.19     5256.48    143.12 o 
   1  11   5     6484.42     6331.72    153.92 o 
   2  11   5      992.41     1113.20     68.42 o 
   3  11   5     1025.36     1012.85     82.84 o 
   4  11   5     1610.32     1584.63     97.78 o 
   5  11   5     7631.88     7343.33    183.26 o 
   6  11   5    14583.54    15042.17    359.87 o 
   7  11   5        2.61        0.00     34.01 o 
   8  11   5     4655.90     4886.23    176.04 o 
   9  11   5     2150.76     2253.45    120.82 o 
  10  11   5      498.03      482.27     93.90 o 
  11  11   5     3956.17     4098.62    135.97 o 
  12  11   5        2.75        2.94     62.24 o 
  13  11   5     2654.28     2776.86    327.18 o 
  -6  12   5      126.81       75.53     70.28 o 
  -5  12   5      249.93      206.69    107.61 o 
  -4  12   5     1485.66     1337.05    128.93 o 
  -3  12   5     9920.65    10324.83    312.56 o 
  -2  12   5      273.74      204.65     66.05 o 
  -1  12   5     5214.12     5334.70    166.99 o 
   0  12   5     6687.70     6674.60    185.77 o 
   1  12   5      933.42      875.15     67.53 o 
   2  12   5     1781.62     1617.14     83.78 o 
   3  12   5      891.45     1101.88     69.70 o 
   4  12   5    17815.10    17581.98    297.60 o 
   5  12   5     8943.97     9188.71    204.75 o 
   6  12   5     7317.04     7145.91    227.55 o 
   7  12   5     6142.33     6233.44    209.83 o 
   8  12   5      139.77      128.19     51.41 o 
   9  12   5     1725.43     1480.85    111.39 o 
  10  12   5     1358.61     1535.82    136.69 o 
  11  12   5     1633.86     1754.48    110.65 o 
  12  12   5     6438.94     7218.48    522.36 o 
  13  12   5        3.43        0.00    131.50 o 
  -5  13   5     2197.87     2078.73    264.83 o 
  -4  13   5     4707.16     4204.46    216.77 o 
  -3  13   5      751.03      779.78    104.72 o 
  -2  13   5    18926.36    19118.44    397.85 o 
  -1  13   5       51.96       55.81     45.25 o 
   0  13   5      127.63      153.68     44.62 o 
   1  13   5     4420.99     3966.20    131.66 o 
   2  13   5     2557.77     2556.58    119.18 o 
   3  13   5    14475.04    14845.36    311.11 o 
   4  13   5       23.46       15.50     33.78 o 
   5  13   5     8540.57     8452.56    202.02 o 
   6  13   5     4003.35     3644.07    214.82 o 
   7  13   5       74.53       90.44     48.48 o 
   8  13   5     2573.77     2337.42    142.42 o 
   9  13   5       21.95        0.00     45.24 o 
  10  13   5     4319.96     4422.33    187.53 o 
  11  13   5     2613.76     2577.89    141.67 o 
  12  13   5     1293.98     1357.02     93.51 o 
  -4  14   5     3276.64     3297.73    204.44 o 
  -3  14   5     3495.51     3718.27    206.60 o 
  -2  14   5      308.32      289.85     79.77 o 
  -1  14   5        8.90       19.28     60.40 o 
   0  14   5       84.22       78.96     48.25 o 
   1  14   5    11836.50    11655.45    273.82 o 
   2  14   5    10563.46    10419.75    258.52 o 
   3  14   5     6275.42     6203.48    186.70 o 
   4  14   5    13928.33    13923.00    300.88 o 
   5  14   5      878.40      828.48    111.87 o 
   6  14   5     2743.97     2363.59    155.49 o 
   7  14   5       21.01       45.69     47.60 o 
   8  14   5      594.30      604.71     84.30 o 
   9  14   5     7970.06     8410.29    332.45 o 
  10  14   5       14.67       26.92     52.00 o 
  11  14   5     7571.50     7846.05    309.29 o 
  12  14   5     1186.18     1235.81    152.09 o 
  -3  15   5      879.23      791.13    148.75 o 
  -2  15   5      349.06      369.63     87.45 o 
  -1  15   5      199.64      169.84     61.12 o 
   0  15   5     9911.67     9916.70    261.56 o 
   1  15   5     3031.90     3192.05    170.30 o 
   2  15   5     8730.16     8939.69    242.98 o 
   3  15   5     9957.77     9862.11    251.72 o 
   4  15   5      564.87      464.92     63.62 o 
   5  15   5      147.55      167.09     46.28 o 
   6  15   5     1672.66     1574.74    132.47 o 
   7  15   5     4098.56     3832.36    243.23 o 
   8  15   5     7609.98     7680.39    267.29 o 
   9  15   5      667.63      684.97     97.75 o 
  10  15   5     5234.53     5735.77    227.81 o 
  11  15   5      350.64      261.50    131.25 o 
  -2  16   5      370.03      361.28     97.71 o 
  -1  16   5     4149.25     4332.07    311.06 o 
   0  16   5       30.91       84.01     63.88 o 
   1  16   5     8804.20     9322.88    369.31 o 
   2  16   5     3205.10     3428.08    178.24 o 
   3  16   5     1272.98     1440.62    109.86 o 
   4  16   5      222.43      215.40     70.94 o 
   5  16   5       22.24        7.20     40.54 o 
   6  16   5     5903.49     5903.45    285.18 o 
   7  16   5      890.21      978.01    115.53 o 
   8  16   5     8996.27     9177.90    305.85 o 
   9  16   5     6285.10     5973.90    243.98 o 
  10  16   5       29.02       60.55     68.29 o 
  -1  17   5     2617.64     2746.94    414.16 o 
   0  17   5     5490.84     5625.26    298.40 o 
   1  17   5        4.32        0.00     62.04 o 
   2  17   5     1920.18     1967.83    148.57 o 
   3  17   5       65.34       54.94     50.78 o 
   4  17   5      826.14      822.61     87.23 o 
   5  17   5     5620.63     5529.82    185.02 o 
   6  17   5      403.29      298.93     85.97 o 
   7  17   5     8311.62     8556.64    353.43 o 
   8  17   5      660.57      566.42    102.22 o 
   9  17   5     1572.01     1508.26    196.83 o 
  10  17   5       29.32        0.00     67.73 o 
   1  18   5      376.56      390.97     88.03 o 
   2  18   5       34.42        6.29     61.08 o 
   3  18   5     1887.78     2131.59    156.59 o 
   4  18   5     2156.19     1794.21    234.42 o 
   5  18   5     3800.68     3778.50    175.08 o 
   6  18   5     8012.51     8049.74    324.60 o 
   7  18   5        0.18       24.04     68.94 o 
   8  18   5     2782.93     2808.29    226.57 o 
   4  19   5    10521.22    10753.25    297.13 o 
   5  19   5     4117.55     4001.80    174.40 o 
  -5 -17   6     3723.84     3575.54    223.52 o 
  -4 -17   6      146.02      157.64     78.37 o 
  -3 -17   6      663.11      599.18    129.44 o 
  -2 -17   6        4.20        0.00     72.40 o 
  -1 -17   6     2065.49     2185.49    219.07 o 
   0 -17   6     4399.97     4625.20    231.84 o 
  -7 -16   6     7852.04     8380.68    315.57 o 
  -6 -16   6     1419.58     1323.80    141.89 o 
  -5 -16   6      747.67      621.59    196.78 o 
  -4 -16   6      394.49      202.38     87.72 o 
  -3 -16   6        0.12        0.00     61.38 o 
  -2 -16   6     3495.88     3795.17    263.14 o 
  -1 -16   6     1469.71     1362.91    171.23 o 
   0 -16   6     2632.22     2871.51    184.48 o 
   1 -16   6     5711.07     5865.23    231.61 o 
   2 -16   6       41.63        0.99     88.98 o 
  -8 -15   6     7617.85     7660.72    295.74 o 
  -7 -15   6       25.72       27.21     68.40 o 
  -6 -15   6     2369.37     2346.41    173.41 o 
  -5 -15   6       13.39        1.56     60.09 o 
  -4 -15   6      151.51      201.76     74.64 o 
  -3 -15   6     4445.28     4274.82    219.20 o 
  -2 -15   6       10.24        6.37     70.84 o 
  -1 -15   6    13569.10    13925.02    930.46 o 
   0 -15   6     3443.73     3365.31    186.55 o 
   1 -15   6      465.20      602.98     80.91 o 
   2 -15   6        8.90        9.26     61.20 o 
   3 -15   6        2.03        0.00     65.46 o 
   4 -15   6     3160.02     3296.66    197.12 o 
  -9 -14   6     4430.15     4495.76    293.13 o 
  -8 -14   6      686.01      494.53     94.33 o 
  -7 -14   6     3309.67     3203.18    247.61 o 
  -6 -14   6      131.14       60.79     62.21 o 
  -5 -14   6     1529.15     1418.26    200.23 o 
  -4 -14   6     3217.37     3022.15    225.82 o 
  -3 -14   6     1704.06     1605.15    140.67 o 
  -2 -14   6    18244.34    17703.08    463.64 o 
  -1 -14   6        3.78        0.00     64.84 o 
   0 -14   6     1416.64     1475.88    170.89 o 
   1 -14   6        2.34       39.43     45.93 o 
   2 -14   6     1309.81     1138.46    119.16 o 
   3 -14   6     7647.68     7701.37    270.63 o 
   4 -14   6        9.08        0.00     65.44 o 
   5 -14   6     5259.78     5678.62    265.83 o 
  -9 -13   6     2773.25     2702.85    231.07 o 
  -8 -13   6     1036.72      934.14    114.38 o 
  -7 -13   6      186.61      152.74     65.94 o 
  -6 -13   6     2310.65     2589.27    167.37 o 
  -5 -13   6      201.89      162.34     65.45 o 
  -4 -13   6    12897.15    12323.85    355.81 o 
  -3 -13   6     6011.00     6124.88    316.50 o 
  -2 -13   6     1977.93     1852.15    143.69 o 
  -1 -13   6     4332.61     4470.23    201.77 o 
   0 -13   6      322.34      160.69     73.17 o 
   1 -13   6     1862.17     2081.13    136.19 o 
   2 -13   6     4042.78     4268.60    169.37 o 
   3 -13   6     4786.68     5216.94    211.07 o 
   4 -13   6     6653.48     7127.83    254.93 o 
   5 -13   6        9.61        0.00     57.69 o 
   6 -13   6      295.32      421.02     81.06 o 
 -10 -12   6     3458.35     3076.77    202.30 o 
  -9 -12   6       42.47        1.43     65.75 o 
  -8 -12   6        0.11        0.00     67.58 o 
  -7 -12   6     3715.63     3869.43    195.01 o 
  -6 -12   6     1038.36      913.77    128.39 o 
  -5 -12   6    25296.06    25162.27    572.34 o 
  -4 -12   6      349.26      384.75     98.12 o 
  -3 -12   6     8665.04     9438.65    291.30 o 
  -2 -12   6     1493.47     1464.02    124.26 o 
  -1 -12   6      579.10      432.97     81.29 o 
   0 -12   6     1636.11     1658.15    178.39 o 
   1 -12   6      320.47      329.13     58.88 o 
   2 -12   6     8682.61     8906.57    258.16 o 
   3 -12   6     6849.53     7451.12    250.37 o 
   4 -12   6      690.91      798.77     87.04 o 
   5 -12   6     1518.74     1427.55    150.98 o 
   6 -12   6       20.49        0.00     51.73 o 
   7 -12   6      219.77      176.55     77.45 o 
 -10 -11   6       32.04       32.67     68.18 o 
  -9 -11   6      776.90      527.56     95.37 o 
  -8 -11   6     1315.93     1041.60    144.69 o 
  -7 -11   6     5345.93     5363.34    213.25 o 
  -6 -11   6    27905.01    26671.56    632.15 o 
  -5 -11   6     1775.75     1745.08    127.29 o 
  -4 -11   6     6822.65     6834.69    234.26 o 
  -3 -11   6     1330.47     1099.36    166.07 o 
  -2 -11   6      757.97      679.82     85.69 o 
  -1 -11   6     5495.78     5733.99    176.81 o 
   0 -11   6     2773.67     2629.89    115.82 o 
   1 -11   6    20265.76    20248.32    386.59 o 
   2 -11   6     2905.72     2798.83    128.19 o 
   3 -11   6     8106.77     8401.26    223.76 o 
   4 -11   6     4124.71     4156.86    200.19 o 
   5 -11   6      470.99      482.52     99.68 o 
   6 -11   6     1906.80     2259.00    132.38 o 
   7 -11   6      357.52      264.52     78.79 o 
   8 -11   6     4121.01     4200.91    194.79 o 
 -10 -10   6        9.44        0.00     58.00 o 
  -9 -10   6      119.52       36.86     61.57 o 
  -8 -10   6    13242.09    13543.92    403.34 o 
  -7 -10   6      931.98     1145.01    108.83 o 
  -6 -10   6     3606.36     3652.45    215.54 o 
  -5 -10   6     1096.37     1138.63    172.05 o 
  -4 -10   6        2.81        0.00     36.74 o 
  -3 -10   6      783.42      809.88     88.16 o 
  -2 -10   6      772.38      795.36     86.60 o 
  -1 -10   6    11451.87    10826.31    251.05 o 
   0 -10   6    24616.87    24263.41    390.09 o 
   1 -10   6     1537.51     1507.28     93.56 o 
   2 -10   6    12798.28    13264.53    251.92 o 
   3 -10   6       45.43       48.27     38.21 o 
   4 -10   6       46.46       27.49     40.89 o 
   5 -10   6     6804.59     7058.80    204.45 o 
   6 -10   6       53.37       46.87     46.19 o 
   7 -10   6     6274.08     6322.90    234.08 o 
   8 -10   6      766.76      691.87     91.31 o 
 -11  -9   6       18.40        0.00     68.79 o 
 -10  -9   6      535.47      361.51     90.47 o 
  -9  -9   6     7015.86     7412.68    305.65 o 
  -8  -9   6       19.80       23.94     55.28 o 
  -7  -9   6     7207.18     7610.79    277.91 o 
  -6  -9   6     2791.16     2813.71    196.49 o 
  -5  -9   6     4041.01     3674.98    158.28 o 
  -4  -9   6      933.78     1039.54    100.18 o 
  -3  -9   6       19.09       53.35     39.61 o 
  -2  -9   6    15703.53    15337.74    367.49 o 
  -1  -9   6     6613.44     6652.49    268.21 o 
   0  -9   6    23451.85    23314.68    342.19 o 
   1  -9   6    17171.82    17625.80    236.81 o 
   2  -9   6      492.59      580.03     55.86 o 
   3  -9   6      196.34      256.96     47.97 o 
   4  -9   6       91.86       50.69     40.15 o 
   5  -9   6     6773.75     6791.76    192.25 o 
   6  -9   6     7880.66     7813.20    212.43 o 
   7  -9   6       93.44       93.20     50.72 o 
   8  -9   6     4464.72     4266.07    173.95 o 
   9  -9   6       95.52       78.89    105.43 o 
 -11  -8   6     1703.77     1300.04    168.57 o 
 -10  -8   6     3715.12     4165.58    350.55 o 
  -9  -8   6     2474.00     2483.28    265.29 o 
  -8  -8   6    12131.68    12490.30    438.21 o 
  -7  -8   6      152.37      168.12     62.67 o 
  -6  -8   6     3421.13     3782.01    172.13 o 
  -5  -8   6      306.33      261.89     55.47 o 
  -4  -8   6      837.04     1007.69    125.91 o 
  -3  -8   6     9667.70     9679.35    262.08 o 
  -2  -8   6        1.20       53.76     30.67 o 
  -1  -8   6    34340.30    33656.20    502.30 o 
   0  -8   6     7786.87     8308.63    142.04 o 
   1  -8   6     2612.31     2640.25     72.39 o 
   2  -8   6      935.73     1028.04     77.25 o 
   3  -8   6        6.96        0.00     28.88 o 
   4  -8   6    13086.73    12934.65    314.68 o 
   5  -8   6     4114.79     4451.62    190.95 o 
   6  -8   6     5690.10     5885.12    174.31 o 
   7  -8   6     5168.43     4998.19    253.68 o 
   8  -8   6       19.13        0.00     46.14 o 
   9  -8   6      228.40      219.41    106.47 o 
  10  -8   6      549.92      618.43    224.42 o 
 -11  -7   6      385.03      355.11     84.39 o 
 -10  -7   6     4241.99     4447.00    219.00 o 
  -9  -7   6     3543.10     4052.73    335.22 o 
  -8  -7   6      893.97     1094.79    111.33 o 
  -7  -7   6      859.18      620.80     87.83 o 
  -6  -7   6      106.11       65.73     36.71 o 
  -5  -7   6     7409.51     7233.72    216.76 o 
  -4  -7   6    11999.34    11746.71    294.31 o 
  -3  -7   6     5436.62     5293.42    173.72 o 
  -2  -7   6    26411.86    26831.39    409.16 o 
  -1  -7   6       23.19        4.37     17.58 o 
   0  -7   6     4014.70     4025.64     98.92 o 
   1  -7   6      638.67      581.28     36.44 o 
   2  -7   6     4837.79     4702.58    134.21 o 
   3  -7   6    27290.40    27496.41    413.74 o 
   4  -7   6      162.94      179.86     40.13 o 
   5  -7   6    20202.71    20672.81    385.46 o 
   6  -7   6     3675.58     3540.66    128.79 o 
   7  -7   6      424.92      413.13     56.66 o 
   8  -7   6       88.07       78.93     36.05 o 
   9  -7   6       20.55       38.17     85.53 o 
  10  -7   6     3755.86     4550.64    478.66 o 
 -11  -6   6     4492.98     4571.43    250.53 o 
 -10  -6   6      278.77      204.05     71.47 o 
  -9  -6   6     2972.75     2690.09    196.50 o 
  -8  -6   6     1988.52     2011.27    138.65 o 
  -7  -6   6       76.59       70.26     47.80 o 
  -6  -6   6     6907.75     7282.96    191.10 o 
  -5  -6   6     2364.67     2479.81    152.87 o 
  -4  -6   6    29873.29    30246.06    595.79 o 
  -3  -6   6    23346.20    23490.17    480.44 o 
  -2  -6   6     8935.61     9052.20    160.94 o 
  -1  -6   6     9139.60    10180.30    168.11 o 
   0  -6   6     1463.65     1394.63     68.73 o 
   1  -6   6     9170.96     8747.73    131.49 o 
   2  -6   6     9398.13     9145.69    150.30 o 
   3  -6   6     4840.55     4492.01    113.44 o 
   4  -6   6    21012.13    20417.53    367.82 o 
   5  -6   6      193.16      181.27     39.90 o 
   6  -6   6     1153.28     1120.49     79.28 o 
   7  -6   6      321.94      364.85     49.05 o 
   8  -6   6       85.65      115.05     60.57 o 
   9  -6   6     7925.29     7726.37    408.31 o 
  10  -6   6      102.12       96.15     93.28 o 
  11  -6   6     2810.06     3059.06    420.41 o 
 -11  -5   6      543.77      376.87     86.83 o 
 -10  -5   6     5020.43     4595.14    238.19 o 
  -9  -5   6      128.66       29.37     93.39 o 
  -8  -5   6      124.79       37.86     47.96 o 
  -7  -5   6     3692.89     3822.53    172.10 o 
  -6  -5   6     1119.78     1174.00    100.06 o 
  -5  -5   6    31233.86    32646.35    555.46 o 
  -4  -5   6     3448.26     3507.98    106.39 o 
  -3  -5   6    11611.59    12500.49    276.72 o 
  -2  -5   6     8639.92     8960.62    206.66 o 
  -1  -5   6       38.73       45.16     18.37 o 
   0  -5   6    10351.11     9608.43    154.29 o 
   1  -5   6     1021.09     1028.99     41.02 o 
   2  -5   6    44296.80    43940.50    546.13 o 
   3  -5   6    26998.50    27260.28    338.63 o 
   4  -5   6      781.21      807.42     63.53 o 
   5  -5   6     1176.58     1221.51     71.81 o 
   6  -5   6      102.70      109.65     32.54 o 
   7  -5   6     3564.47     3751.71    111.37 o 
   8  -5   6     3780.91     3543.15    170.23 o 
   9  -5   6     2654.02     2777.34    211.77 o 
  10  -5   6     5699.89     5769.74    507.40 o 
  11  -5   6       33.60       38.89    154.30 o 
 -11  -4   6     2086.81     2118.33    200.71 o 
 -10  -4   6        1.93        0.00     55.32 o 
  -9  -4   6     1220.54     1126.63    114.14 o 
  -8  -4   6      671.17      621.83     83.11 o 
  -7  -4   6     3805.91     3886.42    169.02 o 
  -6  -4   6    13198.21    13899.86    295.93 o 
  -5  -4   6     3707.04     3902.72    106.82 o 
  -4  -4   6    10856.88    10709.81    197.96 o 
  -3  -4   6     1695.69     2024.15     77.25 o 
  -2  -4   6      139.98      137.40     27.86 o 
  -1  -4   6     6749.85     6719.75    129.01 o 
   0  -4   6     5408.59     5656.35     97.47 o 
   1  -4   6    38170.81    38564.90    483.54 o 
   2  -4   6     1886.95     1954.64     52.21 o 
   3  -4   6    10157.91    10389.60    153.39 o 
   4  -4   6     1782.25     1745.50     58.36 o 
   5  -4   6      768.38      680.29     52.55 o 
   6  -4   6    13028.02    13931.76    265.15 o 
   7  -4   6     1375.81     1600.17    110.33 o 
   8  -4   6    10364.13    11094.83    309.85 o 
   9  -4   6     3362.37     3393.91    174.13 o 
  10  -4   6      249.89      243.51     96.18 o 
  11  -4   6       77.58       36.08    142.90 o 
 -11  -3   6       24.61       10.87     64.18 o 
 -10  -3   6      876.43      727.54    100.72 o 
  -9  -3   6      328.31      339.71     73.50 o 
  -8  -3   6    13244.05    13265.43    362.56 o 
  -7  -3   6     2858.88     2917.33    221.72 o 
  -6  -3   6     4454.48     4392.74    206.07 o 
  -5  -3   6     2538.98     2360.64    103.17 o 
  -4  -3   6      409.17      581.15     42.88 o 
  -3  -3   6     5712.15     5508.93    120.10 o 
  -2  -3   6      133.12       84.14     23.20 o 
  -1  -3   6    32304.91    32439.74    641.15 o 
   0  -3   6    31722.50    31309.65    432.61 o 
   1  -3   6     4066.74     4299.94     90.12 o 
   2  -3   6     5196.29     4925.77     88.88 o 
   3  -3   6      834.12      952.50     38.59 o 
   4  -3   6     1826.89     1768.51     50.91 o 
   5  -3   6     9493.13     9528.69    163.02 o 
   6  -3   6     1170.11     1095.82     85.75 o 
   7  -3   6    14601.43    14865.35    359.66 o 
   8  -3   6      574.57      656.54     82.85 o 
   9  -3   6     3167.77     3205.09    164.53 o 
  10  -3   6      828.05      663.91    218.33 o 
  11  -3   6       26.89       57.94    140.40 o 
  12  -3   6     4057.02     3599.25    446.02 o 
 -11  -2   6       74.12       70.58     69.86 o 
 -10  -2   6      525.47      484.62    110.74 o 
  -9  -2   6     8702.64     9284.52    259.99 o 
  -8  -2   6        0.40        2.91     38.58 o 
  -7  -2   6     6900.96     7135.25    202.72 o 
  -6  -2   6     1496.60     1575.79     98.82 o 
  -5  -2   6      346.33      196.57     75.51 o 
  -4  -2   6     3059.11     2885.73     83.42 o 
  -3  -2   6     1062.02     1102.91     77.40 o 
  -2  -2   6    42628.85    42279.70    584.28 o 
  -1  -2   6    12521.96    12674.05    206.97 o 
   0  -2   6    16847.13    17116.41    257.69 o 
   1  -2   6     9539.83     9202.43    132.39 o 
   2  -2   6     1203.99     1267.49     39.96 o 
   3  -2   6     8384.86     8724.05    128.66 o 
   4  -2   6    10873.61    10901.15    154.10 o 
   5  -2   6    26336.21    26861.12    299.09 o 
   6  -2   6    14925.42    14856.50    339.78 o 
   7  -2   6       20.23        4.77     36.67 o 
   8  -2   6     1589.50     1630.88    113.05 o 
   9  -2   6       27.05       53.52     51.41 o 
  10  -2   6     1187.84     1123.68    141.38 o 
  11  -2   6     4545.08     4404.77    439.31 o 
  12  -2   6      327.64      506.30    208.33 o 
 -11  -1   6     1263.09     1290.59    120.77 o 
 -10  -1   6     2091.70     2227.65    145.04 o 
  -9  -1   6     2519.59     2566.70    144.92 o 
  -8  -1   6     4650.48     4467.60    237.34 o 
  -7  -1   6      378.16      361.87     58.85 o 
  -6  -1   6        7.50       40.14     32.27 o 
  -5  -1   6     1818.31     2004.91     99.49 o 
  -4  -1   6     1001.48      933.80     47.36 o 
  -3  -1   6    35873.47    35872.76    509.72 o 
  -2  -1   6      507.02      518.74     35.80 o 
  -1  -1   6    23372.89    22521.91    330.50 o 
   0  -1   6     2687.06     2779.10     57.81 o 
   1  -1   6     4791.17     5213.53     80.75 o 
   2  -1   6    16340.65    16474.24    222.58 o 
   3  -1   6        7.26       22.33     19.44 o 
   4  -1   6    71865.04    70387.98    834.70 o 
   5  -1   6    26974.24    27450.77    514.31 o 
   6  -1   6     9980.78     9442.95    185.72 o 
   7  -1   6     3362.39     3487.07    255.02 o 
   8  -1   6      131.43       88.17     55.49 o 
   9  -1   6     4112.94     3925.39    295.26 o 
  10  -1   6     1206.75     1120.45    110.35 o 
  11  -1   6     3900.03     4012.08    300.78 o 
  12  -1   6     3160.42     2836.28    195.42 o 
 -11   0   6      120.28      101.10     75.08 o 
 -10   0   6     4229.74     3904.20    186.64 o 
  -9   0   6     3672.98     3332.66    214.98 o 
  -8   0   6      172.12      103.57     51.67 o 
  -7   0   6       19.95       17.32     37.88 o 
  -6   0   6      155.93      133.64     46.41 o 
  -5   0   6     6108.84     6298.25    174.70 o 
  -4   0   6    10054.29     9989.47    254.24 o 
  -3   0   6     9954.13     9828.95    210.59 o 
  -2   0   6    23713.77    24061.45    354.03 o 
  -1   0   6     8078.21     8558.45    152.12 o 
   0   0   6     1508.80     1462.85     48.98 o 
   1   0   6    14075.77    15121.79    187.37 o 
   2   0   6    46937.93    46817.71    565.99 o 
   3   0   6    81303.64    79110.62    860.20 o 
   4   0   6      604.89      644.16     21.76 o 
   5   0   6    12809.01    12719.19    194.05 o 
   6   0   6     3341.21     3330.23     82.14 o 
   7   0   6      274.99      304.10     32.70 o 
   8   0   6     1779.12     1765.55    104.98 o 
   9   0   6      383.57      338.56     51.37 o 
  10   0   6    11732.93    12606.19    280.49 o 
  11   0   6     2009.32     2152.14    127.94 o 
  12   0   6     1562.01     1839.96    130.04 o 
  13   0   6     2223.03     2524.81    155.02 o 
 -10   1   6      126.19       44.69     70.92 o 
  -9   1   6     1092.08     1014.53    115.16 o 
  -8   1   6      382.12      307.60     61.69 o 
  -7   1   6      554.20      519.66     68.81 o 
  -6   1   6    13414.97    12716.84    292.86 o 
  -5   1   6     3636.21     3769.08    133.16 o 
  -4   1   6    22445.99    22753.84    416.15 o 
  -3   1   6     9047.63     8991.90    201.07 o 
  -2   1   6       10.11       19.75     15.29 o 
  -1   1   6     1986.53     2117.27     53.31 o 
   0   1   6      896.00      887.98     33.96 o 
   1   1   6    26861.66    26744.53    313.33 o 
   2   1   6     8781.90     8278.20    130.16 o 
   3   1   6      293.53      342.81     24.27 o 
   4   1   6    19292.47    18443.61    251.68 o 
   5   1   6      224.43      205.61     20.64 o 
   6   1   6     4127.06     4159.61     91.03 o 
   7   1   6     6121.10     6246.23    136.31 o 
   8   1   6     1105.21     1086.08     67.07 o 
   9   1   6    25660.28    25909.23    414.86 o 
  10   1   6       67.09      127.72     38.00 o 
  11   1   6     5356.18     5972.17    176.34 o 
  12   1   6      386.17      242.76     64.62 o 
  13   1   6       51.91       12.10     53.56 o 
 -10   2   6      517.78      425.24     92.71 o 
  -9   2   6       77.93       19.63     58.64 o 
  -8   2   6      834.68      588.38    138.09 o 
  -7   2   6    12842.83    12778.21    339.99 o 
  -6   2   6      257.34      227.74     58.22 o 
  -5   2   6    19033.24    18806.81    426.75 o 
  -4   2   6     2341.49     2475.03    108.55 o 
  -3   2   6      849.90      906.85     57.82 o 
  -2   2   6     1530.04     1620.85     67.35 o 
  -1   2   6      958.19      856.53     46.13 o 
   0   2   6    27316.20    25745.26    311.65 o 
   1   2   6      532.33      600.54     34.27 o 
   2   2   6     6654.11     6197.79    100.33 o 
   3   2   6     3218.74     3021.12     62.39 o 
   4   2   6     1454.32     1469.95     39.76 o 
   5   2   6     8582.83     9683.43    140.33 o 
   6   2   6     4434.09     4655.86     87.18 o 
   7   2   6    18577.73    18787.07    250.56 o 
   8   2   6    10174.39    10315.78    172.95 o 
   9   2   6     4186.12     4224.62     96.95 o 
  10   2   6    10406.72    10546.95    211.85 o 
  11   2   6       72.40       36.69     34.78 o 
  12   2   6       36.24        0.00     46.49 o 
  13   2   6     1030.94     1389.44    295.94 o 
 -10   3   6      118.15      105.17     79.98 o 
  -9   3   6     3365.56     3575.28    367.49 o 
  -8   3   6      518.24      417.24     98.92 o 
  -7   3   6    10502.05    10598.58    214.11 o 
  -6   3   6     5884.21     5872.52    179.58 o 
  -5   3   6      713.75      581.80     62.11 o 
  -4   3   6      821.64      855.90     81.89 o 
  -3   3   6      831.29      876.72    102.23 o 
  -2   3   6    17647.12    17650.60    233.47 o 
  -1   3   6    15792.05    15914.60    211.42 o 
   0   3   6      507.81      636.44     35.08 o 
   1   3   6    69715.49    67496.68    794.73 o 
   2   3   6    10028.67    10449.91    152.69 o 
   3   3   6    13497.11    13752.16    166.88 o 
   4   3   6      747.00      739.77     34.65 o 
   5   3   6       63.44       37.41     14.46 o 
   6   3   6    46218.16    46507.77    538.90 o 
   7   3   6     3051.08     3049.40     68.50 o 
   8   3   6    22062.34    21752.03    284.02 o 
   9   3   6     8866.41     8668.98    266.68 o 
  10   3   6     2568.75     2670.59    207.22 o 
  11   3   6      160.80       91.54     47.65 o 
  12   3   6      276.23      282.49    104.99 o 
  13   3   6     2841.90     2723.13    242.73 o 
 -10   4   6     1744.91     1612.30    207.72 o 
  -9   4   6      151.09      122.67     74.89 o 
  -8   4   6     7287.30     7132.75    268.30 o 
  -7   4   6     2165.38     2250.31    110.16 o 
  -6   4   6     1062.77     1263.70     96.94 o 
  -5   4   6     2037.04     2036.94    123.03 o 
  -4   4   6       21.65       26.12     30.60 o 
  -3   4   6    13993.87    13539.92    242.08 o 
  -2   4   6     9904.68    10230.23    155.31 o 
  -1   4   6     8060.98     7320.77    119.95 o 
   0   4   6    20196.04    19828.84    270.70 o 
   1   4   6      380.64      347.68     25.24 o 
   2   4   6    46569.25    48106.31    583.29 o 
   3   4   6     1815.66     1791.54     50.14 o 
   4   4   6      132.13      101.98     17.82 o 
   5   4   6    34494.45    34594.51    440.02 o 
   6   4   6     6165.77     6456.71    101.47 o 
   7   4   6    48423.65    48801.99    567.55 o 
   8   4   6     2348.07     2484.45     91.78 o 
   9   4   6      888.52      789.50     63.39 o 
  10   4   6       30.97       68.93     36.74 o 
  11   4   6     1788.84     1744.52    205.65 o 
  12   4   6     8004.79     8400.01    360.35 o 
  13   4   6      315.11      407.54    124.52 o 
  -9   5   6     6332.49     5560.44    391.76 o 
  -8   5   6       95.27      117.42     43.80 o 
  -7   5   6     2644.25     2835.01    125.26 o 
  -6   5   6     1535.06     1492.80    136.34 o 
  -5   5   6      644.05      583.33     66.76 o 
  -4   5   6     7654.46     7743.38    209.20 o 
  -3   5   6      289.27      406.59     44.15 o 
  -2   5   6    26713.28    26297.87    334.43 o 
  -1   5   6     6182.12     6322.55    112.34 o 
   0   5   6    10005.46    10049.07    151.38 o 
   1   5   6     6101.93     6339.36    128.79 o 
   2   5   6       91.81       81.73     20.00 o 
   3   5   6     7226.25     6416.56    118.27 o 
   4   5   6     1621.89     1444.89     53.82 o 
   5   5   6    13912.72    13295.37    197.73 o 
   6   5   6    45368.81    45956.14    574.87 o 
   7   5   6      391.53      339.88     26.19 o 
   8   5   6     2831.83     2837.73    164.17 o 
   9   5   6      736.53      690.23     60.17 o 
  10   5   6      721.77      692.81     72.45 o 
  11   5   6     8036.66     8465.38    272.15 o 
  12   5   6      762.85      729.58    239.88 o 
  13   5   6     6022.33     6307.04    320.89 o 
  -9   6   6     1274.45     1258.46    186.68 o 
  -8   6   6     4125.70     3955.87    147.24 o 
  -7   6   6      110.63       32.00     44.99 o 
  -6   6   6      914.42      955.90    112.10 o 
  -5   6   6     3025.88     3043.14    137.70 o 
  -4   6   6     4669.81     4626.06    153.93 o 
  -3   6   6    21704.08    22095.23    362.83 o 
  -2   6   6      280.28      282.38     30.20 o 
  -1   6   6    15753.56    16436.17    229.44 o 
   0   6   6      166.68      176.58     25.99 o 
   1   6   6       70.92      137.85     20.55 o 
   2   6   6    11074.61    10554.34    200.27 o 
   3   6   6      318.61      319.29     29.05 o 
   4   6   6    42146.33    42565.29    519.32 o 
   5   6   6     9951.63     9557.86    157.42 o 
   6   6   6    12378.95    12407.82    191.72 o 
   7   6   6     1377.31     1391.92     51.22 o 
   8   6   6       15.52       18.36     15.61 o 
   9   6   6     7079.34     7216.02    156.40 o 
  10   6   6     2572.51     2575.60    199.47 o 
  11   6   6     4130.76     4345.51    146.15 o 
  12   6   6     6309.22     6163.55    332.50 o 
  13   6   6        9.02      109.78     88.84 o 
  -8   7   6        1.67       68.52     53.35 o 
  -7   7   6     1177.19     1284.33    151.41 o 
  -6   7   6       32.61        0.00     40.38 o 
  -5   7   6    10877.03    10910.28    329.77 o 
  -4   7   6     8106.45     8128.75    219.24 o 
  -3   7   6     4020.25     3954.76    139.07 o 
  -2   7   6    14371.27    14538.90    233.21 o 
  -1   7   6      676.98      760.44     44.81 o 
   0   7   6      370.86      283.48     38.55 o 
   1   7   6     5287.71     4622.79    102.54 o 
   2   7   6    16180.41    15963.25    254.95 o 
   3   7   6    53832.89    53421.91    788.06 o 
   4   7   6        6.97       19.38     17.00 o 
   5   7   6     7533.41     7598.33    159.96 o 
   6   7   6     1176.53     1238.36     55.87 o 
   7   7   6     1553.50     1472.47     58.66 o 
   8   7   6     9848.34     9758.21    162.41 o 
   9   7   6       97.10       76.46     36.14 o 
  10   7   6    15008.58    15201.46    539.78 o 
  11   7   6     1750.25     1817.29    159.04 o 
  12   7   6     1860.55     1761.79    167.30 o 
  -8   8   6      341.74      470.83     81.39 o 
  -7   8   6      798.26      809.19    127.75 o 
  -6   8   6    12217.23    11897.94    334.55 o 
  -5   8   6     1182.72     1181.45    123.75 o 
  -4   8   6    10050.41     9851.86    304.83 o 
  -3   8   6     2471.69     2495.86    133.32 o 
  -2   8   6        0.54        0.00     22.30 o 
  -1   8   6     3074.63     3166.02     86.54 o 
   0   8   6      276.11      263.09     44.26 o 
   1   8   6    27130.20    27091.15    373.33 o 
   2   8   6    17918.61    17487.03    290.82 o 
   3   8   6     5519.84     5635.87    165.85 o 
   4   8   6    18790.95    18636.94    288.55 o 
   5   8   6      459.89      481.72     83.46 o 
   6   8   6       93.41       65.58     25.94 o 
   7   8   6     6651.07     6753.34    161.26 o 
   8   8   6     7973.22     7902.08    155.18 o 
   9   8   6    31061.66    31554.63    518.77 o 
  10   8   6       97.03       98.88     38.07 o 
  11   8   6     2490.43     2669.31    127.99 o 
  12   8   6       28.17        0.00     69.98 o 
  -7   9   6     5865.73     5876.38    312.77 o 
  -6   9   6      553.62      701.68    142.31 o 
  -5   9   6     5348.12     5399.08    321.86 o 
  -4   9   6      265.27      127.63     94.01 o 
  -3   9   6      178.54      152.30     54.27 o 
  -2   9   6     1578.84     1594.23     88.38 o 
  -1   9   6     1769.49     1727.53    101.01 o 
   0   9   6    20616.71    20173.10    305.91 o 
   1   9   6      888.37     1073.20     85.38 o 
   2   9   6    25294.65    25436.77    387.37 o 
   3   9   6    10306.58    10998.94    199.45 o 
   4   9   6     1378.08     1391.73     60.96 o 
   5   9   6      758.01      730.22     58.12 o 
   6   9   6     1218.05     1265.15     88.81 o 
   7   9   6    20097.31    20582.58    463.72 o 
   8   9   6     8771.10     8910.46    182.98 o 
   9   9   6     3925.31     3663.02    117.33 o 
  10   9   6     5237.79     4961.22    194.28 o 
  11   9   6       13.97        0.00     50.31 o 
  12   9   6      466.89      553.17     92.16 o 
  -7  10   6     2802.36     2937.04    181.57 o 
  -6  10   6     3473.64     3663.84    287.87 o 
  -5  10   6      105.50       41.78     57.12 o 
  -4  10   6       24.67        0.00     69.91 o 
  -3  10   6      410.82      266.50     86.06 o 
  -2  10   6     7960.32     7895.17    249.15 o 
  -1  10   6     8918.51     8780.76    211.43 o 
   0  10   6      314.13      304.39     42.39 o 
   1  10   6    11775.42    11677.12    223.89 o 
   2  10   6     3041.77     3122.47     99.76 o 
   3  10   6        1.22       46.30     23.87 o 
   4  10   6     2306.95     2369.44     80.95 o 
   5  10   6     1012.48     1006.19     59.53 o 
   6  10   6    27645.43    28334.83    488.20 o 
   7  10   6     1159.26     1314.91    122.20 o 
   8  10   6     8176.66     8171.54    342.71 o 
   9  10   6     4152.23     4027.92    245.60 o 
  10  10   6       40.82        0.00     35.36 o 
  11  10   6      793.14      840.05    103.62 o 
  12  10   6      156.17      150.60     82.39 o 
  13  10   6     4506.56     4582.65    415.57 o 
  -6  11   6      312.71      189.13    111.79 o 
  -5  11   6      430.81      373.33     81.79 o 
  -4  11   6       45.30        6.10     53.83 o 
  -3  11   6     4013.06     4269.88    262.16 o 
  -2  11   6     2405.23     2394.07    148.87 o 
  -1  11   6     3770.13     3424.34    209.32 o 
   0  11   6     5431.15     5725.03    151.74 o 
   1  11   6      131.96      122.13     36.23 o 
   2  11   6     3285.83     3520.10    111.16 o 
   3  11   6      672.26      715.24     56.51 o 
   4  11   6     1952.11     1957.30     80.49 o 
   5  11   6    17982.43    17720.38    286.86 o 
   6  11   6      830.91      754.68     65.83 o 
   7  11   6     8374.74     8699.67    249.66 o 
   8  11   6       18.28       18.39     40.15 o 
   9  11   6      238.03      243.11     55.99 o 
  10  11   6     3018.74     2956.77    319.21 o 
  11  11   6      590.30      600.68     62.66 o 
  12  11   6     9563.41     9756.53    380.24 o 
  13  11   6      239.40      196.31    128.84 o 
  -6  12   6       51.49        0.00     76.65 o 
  -5  12   6      804.98      723.20    108.85 o 
  -4  12   6      945.06      998.61    116.30 o 
  -3  12   6        1.17       51.65    111.66 o 
  -2  12   6     7987.57     8796.97    281.63 o 
  -1  12   6     4420.73     4636.40    156.46 o 
   0  12   6     3811.61     3753.19    138.86 o 
   1  12   6     3944.14     4006.38    166.74 o 
   2  12   6       65.13       45.17     31.71 o 
   3  12   6    17140.33    16794.57    295.76 o 
   4  12   6     3871.78     3866.36    113.87 o 
   5  12   6     9376.99     9439.95    186.91 o 
   6  12   6    10545.59    10159.91    284.50 o 
   7  12   6       21.34       90.75     47.29 o 
   8  12   6      251.25      208.01     56.84 o 
   9  12   6     1253.49     1197.75    103.31 o 
  10  12   6     3777.39     4166.20    225.67 o 
  11  12   6     7224.89     7700.53    238.76 o 
  12  12   6      793.97      726.54    135.24 o 
  13  12   6     2925.13     2867.59    320.30 o 
  -5  13   6     2482.79     2516.43    182.87 o 
  -4  13   6     1963.11     2191.96    188.92 o 
  -3  13   6     6505.06     6451.33    287.79 o 
  -2  13   6      259.77      255.89     96.32 o 
  -1  13   6      805.72     1063.68    141.53 o 
   0  13   6      121.35      105.87     45.47 o 
   1  13   6     1325.18     1156.00     84.94 o 
   2  13   6    18284.05    18548.53    331.25 o 
   3  13   6        1.11       48.39     34.12 o 
   4  13   6    21670.77    22376.30    416.66 o 
   5  13   6     4509.66     4392.50    137.20 o 
   6  13   6     3482.91     3593.06    175.04 o 
   7  13   6      139.08       78.06     48.86 o 
   8  13   6      425.04      475.50     78.10 o 
   9  13   6     5525.35     5932.21    214.09 o 
  10  13   6     1974.80     2064.45    134.49 o 
  11  13   6     2381.78     2353.63    135.33 o 
  12  13   6     4686.08     5030.03    285.99 o 
  -4  14   6     2746.47     2892.14    198.70 o 
  -3  14   6      874.37     1059.55    128.86 o 
  -2  14   6     1607.49     1742.12    229.02 o 
  -1  14   6        2.85       61.24     62.80 o 
   0  14   6     5414.61     5447.31    233.39 o 
   1  14   6     3240.03     3252.63    140.99 o 
   2  14   6     2887.16     2874.17    120.07 o 
   3  14   6     9832.57    10357.80    253.49 o 
   4  14   6      438.81      391.82     60.77 o 
   5  14   6     1292.47     1366.85     87.20 o 
   6  14   6       59.77       25.01     50.24 o 
   7  14   6     1326.35     1636.16    129.58 o 
   8  14   6    14165.76    14312.33    382.54 o 
   9  14   6        0.98       12.33     52.36 o 
  10  14   6     5738.04     6353.02    385.76 o 
  11  14   6      733.50      695.17     91.25 o 
  12  14   6      742.97      598.25    111.90 o 
  -3  15   6      499.61      364.67     95.20 o 
  -2  15   6        9.93       37.66     69.25 o 
  -1  15   6     2529.49     2611.81    340.46 o 
   0  15   6      305.85      317.42     63.59 o 
   1  15   6     7230.97     7363.28    215.27 o 
   2  15   6     3444.88     3554.49    179.68 o 
   3  15   6     1882.95     1940.40    132.77 o 
   4  15   6      477.53      535.11     68.93 o 
   5  15   6        0.40        0.00     34.35 o 
   6  15   6     3519.65     3264.92    248.07 o 
   7  15   6     4747.00     4845.88    208.85 o 
   8  15   6     3233.22     3627.78    190.62 o 
   9  15   6     4729.22     4899.73    212.33 o 
  10  15   6       23.96       17.19     58.13 o 
  11  15   6      605.07      506.08     90.56 o 
  -2  16   6     1136.51     1081.77    136.29 o 
  -1  16   6     1023.65     1044.61    107.81 o 
   0  16   6     7726.31     7988.52    345.08 o 
   1  16   6      605.77      562.00     90.77 o 
   2  16   6     4200.08     4289.63    260.33 o 
   3  16   6     1217.65     1418.84    185.33 o 
   4  16   6      366.26      289.04     59.57 o 
   5  16   6     6182.42     6132.41    187.68 o 
   6  16   6      254.08      320.60     78.73 o 
   7  16   6     6759.87     6898.36    259.54 o 
   8  16   6     6486.66     5789.01    330.17 o 
   9  16   6      573.84      621.45    100.73 o 
  10  16   6      398.34      342.10     84.92 o 
   0  17   6      209.91      273.82    104.55 o 
   1  17   6     1971.84     1969.11    152.04 o 
   2  17   6      193.76      215.15     71.52 o 
   3  17   6      581.02      711.98     88.61 o 
   4  17   6     3550.65     3547.13    158.32 o 
   5  17   6     1657.06     1508.51    110.02 o 
   6  17   6    10706.52    10642.46    345.41 o 
   7  17   6      370.96      423.68     93.27 o 
   8  17   6     4539.98     4875.59    235.94 o 
   9  17   6      702.77     1005.24    123.13 o 
  10  17   6       66.87      104.50     76.77 o 
   1  18   6        6.45       86.80     71.19 o 
   2  18   6      772.17      533.42     95.77 o 
   3  18   6      938.64      716.53    104.13 o 
   4  18   6     5780.43     6035.63    228.91 o 
   5  18   6     7345.27     6797.46    257.89 o 
   6  18   6      906.47      941.96    126.26 o 
   7  18   6     2766.92     2712.38    203.52 o 
   8  18   6       20.51       68.93     74.06 o 
  -4 -17   7     1328.43     1229.99    145.36 o 
  -3 -17   7        2.96      125.53    103.23 o 
  -2 -17   7     1339.79     1267.80    204.97 o 
  -1 -17   7     1880.43     1617.07    197.95 o 
  -6 -16   7     2780.49     2861.47    200.71 o 
  -5 -16   7      608.62      543.18    102.71 o 
  -4 -16   7        8.72        0.00     67.36 o 
  -3 -16   7     1775.50     1732.64    247.61 o 
  -2 -16   7      280.92      231.31    111.97 o 
  -1 -16   7     5856.46     5755.69    369.73 o 
   0 -16   7     5883.92     5991.52    316.75 o 
   1 -16   7      467.78      385.57     79.39 o 
   2 -16   7     1697.57     1799.14    167.28 o 
  -7 -15   7     5353.23     5620.81    258.60 o 
  -6 -15   7      206.54      222.72     79.35 o 
  -5 -15   7      130.13       86.61     71.76 o 
  -4 -15   7     2536.87     2998.81    263.46 o 
  -3 -15   7      395.70      445.84     92.59 o 
  -2 -15   7    17321.16    16403.78    553.37 o 
  -1 -15   7     2157.11     2022.80    234.49 o 
   0 -15   7     2346.26     2119.66    205.14 o 
   1 -15   7      244.89      138.33     58.32 o 
   2 -15   7       34.87        0.00     61.11 o 
   3 -15   7     2725.60     2784.65    186.27 o 
  -8 -14   7     3559.21     3318.09    393.63 o 
  -7 -14   7      171.20       87.42     66.44 o 
  -6 -14   7      658.91      658.73    119.26 o 
  -5 -14   7      215.45      237.43     76.93 o 
  -4 -14   7     5391.09     5290.15    366.87 o 
  -3 -14   7    11179.17    10856.71    445.56 o 
  -2 -14   7      795.30      716.10    102.46 o 
  -1 -14   7     7254.37     7385.75    330.44 o 
   0 -14   7      591.80      581.98    115.17 o 
   1 -14   7        5.46        0.00     46.94 o 
   2 -14   7     1839.87     2140.46    158.05 o 
   3 -14   7      197.82      166.11     76.92 o 
   4 -14   7    10566.50    10562.45    332.41 o 
   5 -14   7      964.50      932.68    121.88 o 
  -9 -13   7      890.45     1031.82    162.15 o 
  -8 -13   7      101.30      114.55     99.32 o 
  -7 -13   7       18.81        0.00     60.80 o 
  -6 -13   7       42.89       56.90     61.79 o 
  -5 -13   7    12132.77    11756.55    351.21 o 
  -4 -13   7     9238.76     8977.51    298.55 o 
  -3 -13   7     3914.69     4032.54    200.78 o 
  -2 -13   7     6552.10     6147.52    239.55 o 
  -1 -13   7       26.63       47.00     67.79 o 
   0 -13   7     1045.79      938.59    106.05 o 
   1 -13   7     1935.94     1601.98    148.39 o 
   2 -13   7     4726.54     4875.07    221.76 o 
   3 -13   7    12663.00    12847.95    359.00 o 
   4 -13   7      112.18      145.34     68.72 o 
   5 -13   7     2293.45     2179.36    160.09 o 
   6 -13   7       95.65       56.80     66.75 o 
  -9 -12   7        7.04        0.00     64.02 o 
  -8 -12   7      421.92      550.86    122.60 o 
  -7 -12   7      896.32      872.18    146.72 o 
  -6 -12   7    12937.14    13509.14    378.40 o 
  -5 -12   7        4.22       81.85     54.30 o 
  -4 -12   7    10695.58    10806.07    322.78 o 
  -3 -12   7     4610.57     4478.15    250.60 o 
  -2 -12   7      475.17      596.73     87.90 o 
  -1 -12   7      684.85      453.90     82.09 o 
   0 -12   7       57.40       25.94     45.87 o 
   1 -12   7    10367.78    10432.69    255.64 o 
   2 -12   7     4376.36     4154.75    160.35 o 
   3 -12   7     6187.88     6237.52    233.09 o 
   4 -12   7     3991.99     4182.00    197.79 o 
   5 -12   7       48.99       11.97     51.65 o 
   6 -12   7       63.84       56.51     56.67 o 
   7 -12   7      257.20      142.52     64.07 o 
 -10 -11   7      498.95      506.93    102.01 o 
  -9 -11   7      126.17      105.11     74.43 o 
  -8 -11   7     3527.17     3180.14    367.47 o 
  -7 -11   7     7451.50     7449.78    452.76 o 
  -6 -11   7     5883.33     5380.08    263.64 o 
  -5 -11   7    15198.68    15055.13    393.79 o 
  -4 -11   7       39.95       46.53     48.23 o 
  -3 -11   7      151.87       74.93     50.72 o 
  -2 -11   7     1300.27     1229.33    136.48 o 
  -1 -11   7      302.58      423.58     88.98 o 
   0 -11   7    15703.19    15885.55    520.88 o 
   1 -11   7     1235.56     1397.43    107.66 o 
   2 -11   7    11700.64    12547.89    282.67 o 
   3 -11   7     3129.38     3328.79    167.40 o 
   4 -11   7      409.61      424.77     66.63 o 
   5 -11   7       46.08       26.93     47.36 o 
   6 -11   7       25.29       73.89     53.30 o 
   7 -11   7     4821.09     5076.58    199.61 o 
   8 -11   7     2007.18     2412.10    271.50 o 
 -10 -10   7      118.40      183.95     79.01 o 
  -9 -10   7     4020.89     3712.08    275.43 o 
  -8 -10   7     1662.98     1821.70    151.69 o 
  -7 -10   7     5920.74     6610.74    308.34 o 
  -6 -10   7     7843.63     7641.53    468.95 o 
  -5 -10   7      347.81      327.60     63.57 o 
  -4 -10   7      566.68      572.05     78.10 o 
  -3 -10   7     1256.50     1381.04    145.02 o 
  -2 -10   7     7404.14     6863.59    229.25 o 
  -1 -10   7    10828.23    10929.74    530.62 o 
   0 -10   7     3660.91     3660.12    142.01 o 
   1 -10   7    17332.09    17758.56    345.70 o 
   2 -10   7     3103.63     3090.08    107.07 o 
   3 -10   7     4128.31     4291.40    132.60 o 
   4 -10   7        9.38        0.00     40.42 o 
   5 -10   7     2386.78     2141.91    121.63 o 
   6 -10   7     9336.09    10485.09    352.90 o 
   7 -10   7       12.51        0.00     48.84 o 
   8 -10   7     4551.93     4946.37    536.52 o 
 -10  -9   7     2852.59     2699.21    317.34 o 
  -9  -9   7     1343.56     1321.87    166.69 o 
  -8  -9   7     8952.75     9069.68    304.25 o 
  -7  -9   7      871.85      944.03    107.09 o 
  -6  -9   7     1433.35     1414.53    113.53 o 
  -5  -9   7     1859.37     1755.85    209.62 o 
  -4  -9   7       65.54       84.05     44.59 o 
  -3  -9   7     7626.06     7211.26    238.48 o 
  -2  -9   7     4290.88     4404.67    223.68 o 
  -1  -9   7    17954.08    18328.61    357.15 o 
   0  -9   7     9820.18     9026.14    224.65 o 
   1  -9   7     1011.11      990.61     56.76 o 
   2  -9   7       84.51       52.82     26.50 o 
   3  -9   7       73.22        6.68     29.66 o 
   4  -9   7    10209.73    10692.08    252.27 o 
   5  -9   7     9250.13     9509.57    237.96 o 
   6  -9   7     2006.54     2090.01    156.17 o 
   7  -9   7     7360.86     7420.60    385.34 o 
   8  -9   7       72.56       47.23     48.30 o 
   9  -9   7       16.54      114.32    157.11 o 
 -10  -8   7     2831.57     2834.60    185.77 o 
  -9  -8   7     6269.37     6355.64    255.65 o 
  -8  -8   7      318.58      282.21     73.89 o 
  -7  -8   7     1440.84     1426.97    126.58 o 
  -6  -8   7      641.13      491.56    149.73 o 
  -5  -8   7      367.22      317.40     59.93 o 
  -4  -8   7     6449.10     6474.66    210.15 o 
  -3  -8   7     1116.97     1084.02     91.91 o 
  -2  -8   7    16348.53    15999.14    376.20 o 
  -1  -8   7     2049.69     2145.10    101.27 o 
   0  -8   7     7935.87     7961.02    169.06 o 
   1  -8   7     1344.26     1474.02     57.27 o 
   2  -8   7       75.39       85.66     27.60 o 
   3  -8   7     5528.47     5484.23    143.78 o 
   4  -8   7     1290.54     1323.62     88.63 o 
   5  -8   7    13511.28    13575.61    293.77 o 
   6  -8   7     5414.21     5514.78    170.20 o 
   7  -8   7      672.91      690.41     71.82 o 
   8  -8   7        2.26        8.60     43.16 o 
   9  -8   7        3.44       67.00    135.40 o 
  10  -8   7     2462.43     3311.43    431.97 o 
 -11  -7   7     3286.52     2828.58    191.06 o 
 -10  -7   7     2851.59     2689.79    204.29 o 
  -9  -7   7     1402.81     1243.52    172.66 o 
  -8  -7   7     1891.78     1732.48    198.60 o 
  -7  -7   7       27.38        0.00     42.95 o 
  -6  -7   7     2365.38     2233.15    140.69 o 
  -5  -7   7     4039.72     4038.48    249.92 o 
  -4  -7   7     9770.36     9601.11    261.86 o 
  -3  -7   7    21364.14    21091.42    520.04 o 
  -2  -7   7      971.16      984.27     71.82 o 
  -1  -7   7    13112.45    13775.63    364.15 o 
   0  -7   7       17.42        0.00     18.66 o 
   1  -7   7     7609.12     7899.22    129.28 o 
   2  -7   7    31950.17    32551.67    379.93 o 
   3  -7   7     1301.28     1332.30     60.37 o 
   4  -7   7    12903.66    13348.63    277.46 o 
   5  -7   7      857.07      896.70     74.52 o 
   6  -7   7       38.81       37.35     36.24 o 
   7  -7   7      268.39      249.96     50.67 o 
   8  -7   7      409.77      461.21     69.54 o 
   9  -7   7     4201.67     4565.47    449.30 o 
  10  -7   7      469.70      398.70    203.18 o 
 -11  -6   7       10.27       23.11     69.67 o 
 -10  -6   7     2796.69     2524.83    174.64 o 
  -9  -6   7      399.78      226.37     71.10 o 
  -8  -6   7      198.99      140.12     61.33 o 
  -7  -6   7     1162.23     1314.59    137.84 o 
  -6  -6   7       20.67       29.60     42.03 o 
  -5  -6   7    17978.05    18458.32    362.26 o 
  -4  -6   7    10907.88    11358.76    286.77 o 
  -3  -6   7     7810.49     7581.83    216.23 o 
  -2  -6   7     9577.42    10149.50    178.66 o 
  -1  -6   7       90.99       59.41     22.49 o 
   0  -6   7     9035.37     8709.39    141.54 o 
   1  -6   7     6090.28     6253.45    116.05 o 
   2  -6   7    17178.56    16599.24    240.49 o 
   3  -6   7    20042.70    19849.37    269.33 o 
   4  -6   7      290.15      263.11     38.04 o 
   5  -6   7     3692.34     3726.18    123.15 o 
   6  -6   7      647.54      562.89     58.41 o 
   7  -6   7     1308.13     1272.82     77.48 o 
   8  -6   7     2057.18     1905.98    188.74 o 
   9  -6   7      550.09      444.11    110.28 o 
  10  -6   7     4394.74     5580.58    508.33 o 
  11  -6   7      308.42      345.45    199.12 o 
 -11  -5   7     3071.89     2889.54    194.16 o 
 -10  -5   7       23.42       31.86     62.62 o 
  -9  -5   7       35.34       18.89     53.50 o 
  -8  -5   7      983.93      741.43     96.00 o 
  -7  -5   7     1414.39     1385.03    119.36 o 
  -6  -5   7    11898.86    11856.28    323.70 o 
  -5  -5   7      227.18      198.03     41.36 o 
  -4  -5   7    11670.35    11201.33    210.44 o 
  -3  -5   7     2235.88     2421.23    114.33 o 
  -2  -5   7      979.29     1005.33     49.50 o 
  -1  -5   7     1395.90     1285.30     53.61 o 
   0  -5   7        1.39       14.22     16.23 o 
   1  -5   7    26522.69    24686.89    312.68 o 
   2  -5   7    13099.37    13090.95    210.92 o 
   3  -5   7     5726.94     5693.55     99.69 o 
   4  -5   7     1202.20     1173.09     61.03 o 
   5  -5   7        3.54        0.00     23.22 o 
   6  -5   7     3301.41     3367.72    146.86 o 
   7  -5   7     1810.00     1826.90     80.64 o 
   8  -5   7     4069.05     4249.12    187.80 o 
   9  -5   7     7463.78     7225.51    255.29 o 
  10  -5   7      119.82       59.50    126.65 o 
  11  -5   7       52.39       86.36    154.30 o 
 -11  -4   7       28.89       20.15     69.33 o 
 -10  -4   7      138.29      174.66     87.59 o 
  -9  -4   7       21.32       56.60     67.16 o 
  -8  -4   7     4489.48     4081.19    191.32 o 
  -7  -4   7     4253.33     4301.43    455.39 o 
  -6  -4   7     1897.35     1946.36    106.06 o 
  -5  -4   7    10845.66    10783.35    244.20 o 
  -4  -4   7       70.97       45.99     24.67 o 
  -3  -4   7      108.66       43.94     28.60 o 
  -2  -4   7     3669.07     3695.31     96.64 o 
  -1  -4   7     4948.26     5122.33    104.40 o 
   0  -4   7    20571.14    19025.77    267.94 o 
   1  -4   7      140.25      127.76     21.27 o 
   2  -4   7    18456.49    17991.91    221.95 o 
   3  -4   7     4455.44     4621.07     96.51 o 
   4  -4   7       78.70       54.09     18.55 o 
   5  -4   7     8991.08     9011.51    195.85 o 
   6  -4   7       64.87       22.08     33.36 o 
   7  -4   7    17545.56    18490.03    437.19 o 
   8  -4   7     5847.20     5691.84    207.26 o 
   9  -4   7     1646.62     1624.68    133.56 o 
  10  -4   7     1510.49     1177.52    246.44 o 
  11  -4   7       46.86      188.81    177.57 o 
 -11  -3   7      108.58      134.11     77.66 o 
 -10  -3   7      101.65       44.90     67.12 o 
  -9  -3   7     5772.28     6239.97    400.17 o 
  -8  -3   7     1312.56     1314.16    120.72 o 
  -7  -3   7     3358.71     3589.89    194.77 o 
  -6  -3   7     4077.47     4405.75    149.99 o 
  -5  -3   7     1359.91     1393.60     86.12 o 
  -4  -3   7      112.81       90.23     26.49 o 
  -3  -3   7      179.77      153.11     33.60 o 
  -2  -3   7     9129.21     8852.27    272.32 o 
  -1  -3   7    25423.40    24813.15    349.02 o 
   0  -3   7     6081.59     5927.44    110.69 o 
   1  -3   7    10948.98    10876.06    185.69 o 
   2  -3   7      121.37      122.60     18.09 o 
   3  -3   7       50.29       21.78     15.92 o 
   4  -3   7     5660.73     5851.46    104.08 o 
   5  -3   7     5779.67     5568.68    124.91 o 
   6  -3   7    30080.20    30131.15    361.60 o 
   7  -3   7       88.83       67.93     41.39 o 
   8  -3   7     4765.75     4851.20    189.84 o 
   9  -3   7      808.01      624.27    106.18 o 
  10  -3   7       40.17      107.60    129.00 o 
  11  -3   7     1658.84     1252.33    264.86 o 
  12  -3   7       74.16        0.00     92.17 o 
 -11  -2   7      855.75      744.03    128.31 o 
 -10  -2   7     2462.59     2471.19    175.47 o 
  -9  -2   7     1008.12      794.24     90.69 o 
  -8  -2   7     7756.35     7876.48    232.84 o 
  -7  -2   7      936.82      996.70     87.94 o 
  -6  -2   7      443.58      461.73     61.00 o 
  -5  -2   7      407.98      279.49    101.54 o 
  -4  -2   7      499.85      464.80     46.13 o 
  -3  -2   7    28152.39    28027.00    441.11 o 
  -2  -2   7    20920.73    23067.69    319.66 o 
  -1  -2   7    47720.79    47413.66    676.58 o 
   0  -2   7    21527.31    21922.44    324.13 o 
   1  -2   7     1603.73     1623.76     48.42 o 
   2  -2   7     5596.26     5985.01     99.82 o 
   3  -2   7      630.71      617.28     32.75 o 
   4  -2   7    38900.66    38454.72    450.23 o 
   5  -2   7    28667.60    29257.76    347.42 o 
   6  -2   7     2543.35     2416.38    151.77 o 
   7  -2   7     6620.52     7013.61    162.98 o 
   8  -2   7      201.17      156.52     39.10 o 
   9  -2   7      109.78       87.31     42.81 o 
  10  -2   7     1939.29     1852.87    132.57 o 
  11  -2   7      937.54     1119.12    142.60 o 
  12  -2   7     6395.62     6916.71    263.92 o 
 -10  -1   7     1763.93     1639.63    134.01 o 
  -9  -1   7     2779.19     3017.67    159.88 o 
  -8  -1   7      178.65      117.55     54.28 o 
  -7  -1   7       77.21       35.75     40.51 o 
  -6  -1   7      125.55       94.29     40.38 o 
  -5  -1   7     2101.54     2038.61    108.49 o 
  -4  -1   7    16851.65    17556.55    340.61 o 
  -3  -1   7     4601.31     4520.02    106.57 o 
  -2  -1   7    40399.73    40073.64    514.20 o 
  -1  -1   7     5377.84     5417.21    104.43 o 
   0  -1   7    11554.32    12390.69    181.21 o 
   1  -1   7      689.08      683.96     35.24 o 
   2  -1   7     6747.16     6605.13    114.17 o 
   3  -1   7    49426.35    48129.63    545.06 o 
   4  -1   7     5348.50     5629.29     95.21 o 
   5  -1   7    34550.63    34890.55    373.68 o 
   6  -1   7    19657.57    19483.77    317.56 o 
   7  -1   7       78.05       61.01     27.66 o 
   8  -1   7     1654.98     1471.46     78.42 o 
   9  -1   7      328.03      317.08     48.15 o 
  10  -1   7     7374.65     7260.11    208.30 o 
  11  -1   7     3779.93     4019.91    188.36 o 
  12  -1   7      517.11      511.92     89.78 o 
 -10   0   7     1012.53      852.81    120.98 o 
  -9   0   7      442.26      589.28    104.58 o 
  -8   0   7       89.74       58.35     47.49 o 
  -7   0   7      645.31      501.63     68.20 o 
  -6   0   7     5323.53     4969.01    165.25 o 
  -5   0   7     2096.30     2270.27    112.15 o 
  -4   0   7    10673.49    10705.78    240.82 o 
  -3   0   7    12843.67    13021.33    222.12 o 
  -2   0   7       80.94       63.63     18.77 o 
  -1   0   7     2612.74     2885.00     71.15 o 
   0   0   7        4.22        1.45     11.67 o 
   1   0   7    10256.26    10683.96    138.08 o 
   2   0   7    60689.43    61583.50    683.25 o 
   3   0   7       94.78      106.25     29.28 o 
   4   0   7    15875.00    14838.68    193.12 o 
   5   0   7      118.81      105.28     21.32 o 
   6   0   7      749.05      854.98     45.70 o 
   7   0   7     4251.59     4400.68    151.10 o 
   8   0   7      239.17      230.46     38.25 o 
   9   0   7    19592.41    20470.83    352.25 o 
  10   0   7     1299.39     1363.46     94.48 o 
  11   0   7     5658.87     6009.29    214.96 o 
  12   0   7     1500.05     1387.85    116.89 o 
  13   0   7      144.47      131.08     69.93 o 
 -10   1   7      479.34      443.09     97.95 o 
  -9   1   7      346.06      340.93     81.05 o 
  -8   1   7      421.17      482.61     87.34 o 
  -7   1   7     2454.94     2512.88    106.57 o 
  -6   1   7       46.68       13.06     36.52 o 
  -5   1   7    22292.30    21140.62    413.39 o 
  -4   1   7    10394.55    10880.48    246.96 o 
  -3   1   7     5212.43     5141.40    159.50 o 
  -2   1   7      481.31      548.38     38.86 o 
  -1   1   7       60.34        6.67     12.56 o 
   0   1   7    33749.96    33380.47    368.15 o 
   1   1   7    14224.71    14458.68    190.01 o 
   2   1   7    42643.52    41034.11    553.08 o 
   3   1   7     7377.00     7058.83    120.81 o 
   4   1   7       28.03       35.93      9.45 o 
   5   1   7     1798.30     1773.91     56.16 o 
   6   1   7      241.50      316.03     29.35 o 
   7   1   7    15264.50    15501.42    367.35 o 
   8   1   7    16712.67    16845.55    290.28 o 
   9   1   7     3290.86     3106.30    105.85 o 
  10   1   7     8100.45     8497.37    214.40 o 
  11   1   7      349.58      316.53     56.53 o 
  12   1   7       87.61       47.50     51.18 o 
  13   1   7       32.25       79.24     57.26 o 
 -10   2   7      173.56       69.99     77.28 o 
  -9   2   7      506.96      424.06     87.62 o 
  -8   2   7     3003.63     2686.43    170.54 o 
  -7   2   7     4726.55     4567.71    138.64 o 
  -6   2   7    20711.85    20041.63    470.44 o 
  -5   2   7      124.19      140.08     63.42 o 
  -4   2   7     5869.39     6049.15    153.73 o 
  -3   2   7       15.86        9.75     21.90 o 
  -2   2   7     3998.64     4148.81    100.96 o 
  -1   2   7    38659.15    38926.51    456.52 o 
   0   2   7      115.36      109.34     19.35 o 
   1   2   7    93709.55    91976.14    999.43 o 
   2   2   7    14759.05    15183.37    209.54 o 
   3   2   7       49.72       47.15     15.38 o 
   4   2   7      551.65      663.74     19.66 o 
   5   2   7      567.96      615.70     36.35 o 
   6   2   7    16825.76    16621.65    223.46 o 
   7   2   7     2478.20     2399.65     70.47 o 
   8   2   7     2748.04     2795.65     74.13 o 
   9   2   7    10392.50    10660.48    247.46 o 
  10   2   7      125.98      134.66     35.20 o 
  11   2   7        6.38       37.93     37.72 o 
  12   2   7       45.95       27.01     45.02 o 
  13   2   7     2339.95     2551.34    243.92 o 
 -10   3   7     1190.02     1014.65    153.86 o 
  -9   3   7       90.45       79.56     71.99 o 
  -8   3   7     5434.41     5378.27    228.11 o 
  -7   3   7     1815.48     2049.53     93.40 o 
  -6   3   7      365.05      346.11     60.01 o 
  -5   3   7      727.05      803.33     74.90 o 
  -4   3   7      103.72      131.35     39.37 o 
  -3   3   7     3996.21     3984.13    111.24 o 
  -2   3   7    27350.22    27666.04    345.33 o 
  -1   3   7    11328.46    11526.86    169.10 o 
   0   3   7    66364.63    65919.44    736.16 o 
   1   3   7      119.68      147.45     25.79 o 
   2   3   7    10759.74    10483.31    158.82 o 
   3   3   7        4.15        0.00     11.53 o 
   4   3   7     1516.28     1551.92     38.46 o 
   5   3   7    37497.53    37168.76    437.79 o 
   6   3   7     1020.56     1049.38     41.20 o 
   7   3   7    26940.93    26739.76    336.62 o 
   8   3   7     9189.17     9227.19    148.12 o 
   9   3   7     1258.30     1241.21     58.13 o 
  10   3   7     2087.36     2165.66     69.09 o 
  11   3   7      615.19      449.43     83.29 o 
  12   3   7     4693.48     5306.45    591.81 o 
  13   3   7     1510.46     1707.39    203.41 o 
  -9   4   7     4750.71     4700.72    331.32 o 
  -8   4   7      934.74      805.23     63.09 o 
  -7   4   7     2644.29     2695.71    121.54 o 
  -6   4   7     1048.54     1194.86     98.13 o 
  -5   4   7        3.22        0.00     34.56 o 
  -4   4   7     1576.47     1513.73    121.20 o 
  -3   4   7      142.90       54.48     43.18 o 
  -2   4   7    35368.96    35848.07    435.62 o 
  -1   4   7    21951.78    22122.43    285.29 o 
   0   4   7    13106.91    13968.33    210.09 o 
   1   4   7    14644.17    14353.82    194.85 o 
   2   4   7      359.56      408.15     33.47 o 
   3   4   7     1542.43     1433.86     68.23 o 
   4   4   7     7377.48     7064.67    111.36 o 
   5   4   7     3374.11     3147.85     75.46 o 
   6   4   7    31383.56    31372.06    395.36 o 
   7   4   7      180.35      205.82     24.71 o 
   8   4   7     8325.70     8382.64    136.23 o 
   9   4   7      513.69      531.56     41.27 o 
  10   4   7       93.51       46.26     50.11 o 
  11   4   7     9873.64    10243.77    444.82 o 
  12   4   7        6.03       36.39     78.82 o 
  13   4   7     3690.26     3531.99    258.89 o 
  -9   5   7      187.01        0.00     71.85 o 
  -8   5   7     4123.60     3927.48    143.74 o 
  -7   5   7      957.27      993.89     85.89 o 
  -6   5   7      266.42      169.57     65.96 o 
  -5   5   7      992.35      856.29    102.65 o 
  -4   5   7      669.84      695.78     68.90 o 
  -3   5   7    19785.17    19090.38    324.85 o 
  -2   5   7       30.39       62.20     26.47 o 
  -1   5   7     5353.67     5010.98     99.67 o 
   0   5   7     2381.04     2315.00     76.09 o 
   1   5   7       55.52       72.00     18.41 o 
   2   5   7      677.22      497.64     33.85 o 
   3   5   7     1470.10     1563.01     58.93 o 
   4   5   7    29321.21    29082.06    367.70 o 
   5   5   7    24699.99    24159.48    328.10 o 
   6   5   7    16543.72    16653.75    242.11 o 
   7   5   7     4643.41     4557.74    102.43 o 
   8   5   7       54.92       29.00     17.92 o 
   9   5   7     1477.91     1473.51     80.87 o 
  10   5   7     1236.45     1110.20     88.07 o 
  11   5   7     2762.80     2887.06    249.30 o 
  12   5   7    10206.87    10121.18    318.15 o 
  13   5   7       15.94        0.00     93.00 o 
  -9   6   7     1539.86     1454.91    201.18 o 
  -8   6   7       12.40        4.15     48.06 o 
  -7   6   7       25.08        0.00     42.12 o 
  -6   6   7      113.52       89.60     62.28 o 
  -5   6   7     4790.51     4616.07    166.49 o 
  -4   6   7    12545.07    12573.94    291.16 o 
  -3   6   7      174.55       93.99     41.39 o 
  -2   6   7    21958.64    22025.01    319.51 o 
  -1   6   7     1616.07     1750.83     61.73 o 
   0   6   7      127.12       95.31     21.39 o 
   1   6   7    19404.07    19132.23    255.00 o 
   2   6   7     3275.81     3324.46     80.37 o 
   3   6   7    37672.76    35487.82    489.50 o 
   4   6   7     4516.89     4837.53    100.50 o 
   5   6   7    13892.11    14056.53    232.09 o 
   6   6   7     5300.44     5599.97    119.59 o 
   7   6   7      121.71       97.50     23.14 o 
   8   6   7    12450.87    12401.38    184.91 o 
   9   6   7     1893.08     2045.62    100.58 o 
  10   6   7     8013.37     7541.45    218.70 o 
  11   6   7     5766.98     5791.36    220.91 o 
  12   6   7      446.97      504.06     87.21 o 
  13   6   7      947.97      903.33    147.00 o 
  -8   7   7       52.75       55.14     58.16 o 
  -7   7   7       22.90       43.17     51.33 o 
  -6   7   7     6975.65     6395.51    304.11 o 
  -5   7   7     3561.83     3661.91    193.65 o 
  -4   7   7     6146.69     6183.76    205.60 o 
  -3   7   7     7813.02     7943.28    213.49 o 
  -2   7   7       14.88        3.89     27.42 o 
  -1   7   7      268.19      315.57     33.53 o 
   0   7   7      340.82      270.26     30.67 o 
   1   7   7    10638.91    10044.59    161.13 o 
   2   7   7    35249.54    34288.40    486.86 o 
   3   7   7     1342.08     1243.42     56.42 o 
   4   7   7    19202.84    18524.35    281.57 o 
   5   7   7     3070.94     3036.65    184.09 o 
   6   7   7      160.66      175.09     28.50 o 
   7   7   7     3704.86     3661.00    109.63 o 
   8   7   7     1656.90     1758.71     62.43 o 
   9   7   7    21682.76    22524.98    296.01 o 
  10   7   7     1785.45     1916.58     98.09 o 
  11   7   7     6512.42     6411.41    230.37 o 
  12   7   7     1328.29     1316.87    126.97 o 
  13   7   7        2.37        0.00     95.26 o 
  -8   8   7      581.76      476.11     85.67 o 
  -7   8   7     3550.10     3947.86    291.51 o 
  -6   8   7        8.98       13.17     50.54 o 
  -5   8   7     6682.91     6211.37    247.96 o 
  -4   8   7     3525.86     3273.28    181.22 o 
  -3   8   7      393.89      380.03     62.62 o 
  -2   8   7      122.71       72.67     33.38 o 
  -1   8   7        1.78       25.45     23.82 o 
   0   8   7    14083.33    13731.01    210.45 o 
   1   8   7     6020.04     5735.71    130.15 o 
   2   8   7    21884.76    21425.54    334.17 o 
   3   8   7    18815.82    18717.88    326.68 o 
   4   8   7      114.86       97.15     23.85 o 
   5   8   7     5896.90     6544.14    159.99 o 
   6   8   7       17.81       64.57     27.35 o 
   7   8   7     5718.02     5514.10    184.97 o 
   8   8   7    24995.13    24100.66    421.72 o 
   9   8   7     2080.41     2093.43     75.62 o 
  10   8   7     4596.63     5028.57    205.37 o 
  11   8   7      207.98      190.63     71.42 o 
  12   8   7       91.56      218.48    129.15 o 
  13   8   7     1142.67     1296.68    235.04 o 
  -7   9   7     2115.29     2066.88    213.28 o 
  -6   9   7     6268.98     5856.91    234.71 o 
  -5   9   7        0.81        0.00     51.78 o 
  -4   9   7      256.31      216.44     70.78 o 
  -3   9   7      847.01      874.00     87.65 o 
  -2   9   7     1672.63     1807.67     97.05 o 
  -1   9   7     9060.52     8806.40    243.02 o 
   0   9   7      269.82      253.70     36.74 o 
   1   9   7    19034.14    19583.21    322.55 o 
   2   9   7     6146.16     6165.87    141.67 o 
   3   9   7     1319.24     1393.60     66.79 o 
   4   9   7       37.44       53.73     24.02 o 
   5   9   7       18.48       30.97     22.55 o 
   6   9   7    11999.95    11007.79    572.03 o 
   7   9   7     6121.78     6202.10    161.10 o 
   8   9   7     5259.37     5171.95    132.46 o 
   9   9   7     6231.58     5946.21    305.26 o 
  10   9   7       84.88       55.64     32.03 o 
  11   9   7      299.80      479.91    135.56 o 
  12   9   7       18.20      216.61    138.37 o 
  13   9   7     2561.76     2574.46    321.24 o 
  -7  10   7     1889.48     2059.93    186.04 o 
  -6  10   7      159.03      207.35     75.85 o 
  -5  10   7      835.97      849.53    106.49 o 
  -4  10   7        0.28        0.00     66.59 o 
  -3  10   7     2632.29     2691.01    210.23 o 
  -2  10   7     5426.12     5540.12    205.43 o 
  -1  10   7     4054.55     4220.11    137.80 o 
   0  10   7     8839.85     8883.62    192.58 o 
   1  10   7      108.12      111.95     33.43 o 
   2  10   7     3143.44     3117.43    100.67 o 
   3  10   7      168.15      162.78     32.79 o 
   4  10   7     2418.19     2313.22     82.93 o 
   5  10   7    20643.79    20243.27    315.57 o 
   6  10   7       12.68        0.00     28.50 o 
   7  10   7    14583.56    14535.29    533.20 o 
   8  10   7     3218.18     3641.16    175.34 o 
   9  10   7      264.89      208.51     80.91 o 
  10  10   7        7.31       15.39     37.68 o 
  11  10   7      107.75       71.68    101.98 o 
  12  10   7     7141.58     7441.19    450.39 o 
  13  10   7     1973.28     2068.94    314.37 o 
  -6  11   7      154.62      116.48     73.25 o 
  -5  11   7      223.29      190.24     71.85 o 
  -4  11   7     2442.43     2787.50    268.30 o 
  -3  11   7      118.09      173.88     87.93 o 
  -2  11   7    10214.24    10438.38    336.80 o 
  -1  11   7     4018.00     4208.30    188.10 o 
   0  11   7      685.24      632.43     60.17 o 
   1  11   7       24.83       40.65     46.32 o 
   2  11   7      202.41      166.96     38.15 o 
   3  11   7    12866.43    12396.57    234.07 o 
   4  11   7    11438.75    11246.60    213.82 o 
   5  11   7     8166.99     8033.13    212.17 o 
   6  11   7    19278.24    19374.20    369.84 o 
   7  11   7      371.89      297.95     49.74 o 
   8  11   7       47.75       32.73     42.21 o 
   9  11   7      220.28      215.79     53.21 o 
  10  11   7     1831.80     1826.21    180.25 o 
  11  11   7    16454.90    17104.37    509.27 o 
  12  11   7       56.89       71.99    109.01 o 
  13  11   7     2615.02     2573.68    303.75 o 
  -5  12   7     1758.13     1689.34    152.02 o 
  -4  12   7      253.42      245.37     80.51 o 
  -3  12   7     9312.69     9508.52    402.12 o 
  -2  12   7      136.97       49.06     62.51 o 
  -1  12   7     1525.87     1499.60    133.12 o 
   0  12   7       14.70       51.88     39.85 o 
   1  12   7     1709.82     1849.97     94.97 o 
   2  12   7     3694.88     3398.78    158.32 o 
   3  12   7      507.70      571.01     55.47 o 
   4  12   7    29184.84    28469.36    480.41 o 
   5  12   7    16889.05    16755.84    285.23 o 
   6  12   7     5798.21     6203.98    211.58 o 
   7  12   7       19.26       66.11     44.94 o 
   8  12   7       29.91        0.00     37.38 o 
   9  12   7     8972.51     9113.86    356.77 o 
  10  12   7     4441.98     4747.04    260.56 o 
  11  12   7     2169.13     2485.68    232.07 o 
  12  12   7     5437.75     5428.16    395.58 o 
  13  12   7      117.47        0.00    116.82 o 
  -4  13   7     2855.00     2842.83    256.39 o 
  -3  13   7      403.75      222.33    102.51 o 
  -2  13   7     3002.93     2944.20    233.94 o 
  -1  13   7       36.03       10.26     52.95 o 
   0  13   7     2952.47     3126.08    138.02 o 
   1  13   7    11081.44    10942.65    237.82 o 
   2  13   7     5345.79     5319.70    151.26 o 
   3  13   7    10189.55    10784.95    225.44 o 
   4  13   7      278.27      215.58     43.55 o 
   5  13   7      794.64      694.39     63.74 o 
   6  13   7     2528.21     2567.25    187.04 o 
   7  13   7       38.71       75.74     47.96 o 
   8  13   7     9233.27     8783.09    471.33 o 
   9  13   7     1980.01     2249.60    146.88 o 
  10  13   7     8378.21     9178.96    623.94 o 
  11  13   7     3905.11     4190.27    250.34 o 
  12  13   7      601.60      561.28     79.08 o 
  -4  14   7     1138.43     1052.56    134.31 o 
  -3  14   7     1062.89      730.54    108.78 o 
  -2  14   7      137.15      116.19     95.38 o 
  -1  14   7      705.04      664.07    101.82 o 
   0  14   7      525.97      526.23     72.19 o 
   1  14   7     3344.96     3443.37    147.17 o 
   2  14   7    14020.43    13967.58    399.13 o 
   3  14   7      379.88      413.72     54.96 o 
   4  14   7     2548.26     2336.67    155.33 o 
   5  14   7      464.01      354.80     65.05 o 
   6  14   7     3404.24     2960.46    164.39 o 
   7  14   7    10804.15    10733.39    317.27 o 
   8  14   7     2535.12     2553.06    157.25 o 
   9  14   7    10330.95    10548.33    389.11 o 
  10  14   7     1360.77     1672.17    133.68 o 
  11  14   7      875.06      989.50    118.10 o 
  12  14   7      226.72       71.11    155.47 o 
  -3  15   7       10.23        4.46     67.02 o 
  -2  15   7      300.66      351.10     93.62 o 
  -1  15   7      130.58       82.29     65.70 o 
   0  15   7     9038.94     9572.17    307.45 o 
   1  15   7     2267.82     2340.18    132.53 o 
   2  15   7     1752.35     1911.73    123.10 o 
   3  15   7      534.78      422.90     83.63 o 
   4  15   7      160.12      173.47     51.95 o 
   5  15   7     5092.93     5154.55    204.04 o 
   6  15   7     2563.92     2589.94    277.50 o 
   7  15   7     7426.48     7391.93    261.33 o 
   8  15   7     9904.99    10286.28    318.83 o 
   9  15   7      144.02       89.61     65.02 o 
  10  15   7      442.41      532.07     93.80 o 
  11  15   7        3.04        0.00     84.02 o 
  -1  16   7     5349.47     5511.69    366.70 o 
   0  16   7        0.19        0.00     66.20 o 
   1  16   7     3895.00     4336.65    207.65 o 
   2  16   7      825.25      826.98    100.54 o 
   3  16   7      195.29      190.16     57.37 o 
   4  16   7     2259.86     2349.20    151.50 o 
   5  16   7        5.98        0.00     42.84 o 
   6  16   7     7087.49     7104.13    263.71 o 
   7  16   7     3157.77     3450.40    195.43 o 
   8  16   7     4445.28     4790.24    244.65 o 
   9  16   7     2919.98     3265.16    191.63 o 
  10  16   7       44.56        0.52     59.47 o 
   0  17   7     2937.57     2780.07    282.98 o 
   1  17   7       91.29       72.97     64.01 o 
   2  17   7        0.76        0.00     57.54 o 
   3  17   7      375.96      531.88     77.68 o 
   4  17   7     3006.62     2909.96    216.28 o 
   5  17   7    10190.06    10365.70    265.78 o 
   6  17   7       91.13       38.09     63.91 o 
   7  17   7     5673.78     5986.27    251.24 o 
   8  17   7     1680.68     1583.43    149.12 o 
   9  17   7        1.40        0.00     56.42 o 
   2  18   7       41.41       72.42     71.27 o 
   3  18   7     3625.02     3876.33    324.06 o 
   4  18   7     4146.23     4336.89    181.53 o 
   5  18   7     2046.66     2291.59    134.85 o 
   6  18   7     4980.78     5289.04    254.47 o 
   7  18   7        0.48       32.89     68.53 o 
   8  18   7      128.47      113.78     76.38 o 
  -5 -16   8        2.13        4.13     72.51 o 
  -4 -16   8      939.43     1018.44    168.65 o 
  -3 -16   8       35.25        0.00     75.75 o 
  -2 -16   8     8976.05     9283.94    405.21 o 
  -1 -16   8     3928.78     4251.49    288.15 o 
   0 -16   8     1703.88     1769.91    200.84 o 
   1 -16   8     2734.37     2889.48    285.02 o 
  -7 -15   8       51.40       95.49     77.29 o 
  -6 -15   8        1.61        0.00     64.08 o 
  -5 -15   8      528.60      453.43     98.56 o 
  -4 -15   8     1213.96     1097.25    156.55 o 
  -3 -15   8    10866.06    10360.86    348.54 o 
  -2 -15   8      233.12      173.86     87.33 o 
  -1 -15   8     9085.37     9629.65    456.02 o 
   0 -15   8     1788.80     1901.74    200.45 o 
   1 -15   8        2.86        0.00     64.07 o 
   2 -15   8     1478.43     1715.72    187.22 o 
   3 -15   8        8.25       34.89     69.91 o 
  -8 -14   8      229.03      121.00     99.04 o 
  -7 -14   8      175.14      181.16     78.44 o 
  -6 -14   8      344.59      403.85     92.59 o 
  -5 -14   8     4803.45     4736.83    378.54 o 
  -4 -14   8     5895.32     5956.85    246.58 o 
  -3 -14   8     2048.31     1659.66    252.27 o 
  -2 -14   8     8539.49     8238.26    355.24 o 
  -1 -14   8       78.31       83.80    133.13 o 
   0 -14   8       58.74      177.98     83.13 o 
   1 -14   8      954.23      638.09    143.99 o 
   2 -14   8      702.58      553.35    160.50 o 
   3 -14   8    11347.13    11711.67    353.41 o 
   4 -14   8      630.97      619.43    105.32 o 
  -8 -13   8        3.74       11.65     86.00 o 
  -7 -13   8       14.46        0.00     64.42 o 
  -6 -13   8     5856.14     5621.17    304.38 o 
  -5 -13   8      974.83     1107.32    122.59 o 
  -4 -13   8     8832.42     8767.69    295.05 o 
  -3 -13   8     5477.58     5059.23    221.95 o 
  -2 -13   8      972.04      814.14    107.27 o 
  -1 -13   8      185.40      163.87     75.90 o 
   0 -13   8       34.80       15.80     51.29 o 
   1 -13   8     3909.90     4087.35    166.70 o 
   2 -13   8    11088.15    10996.87    487.03 o 
   3 -13   8     1942.82     2015.89    154.07 o 
   4 -13   8     4602.73     4648.68    217.99 o 
   5 -13   8        4.15        0.00     63.45 o 
   6 -13   8       57.49       85.26     77.22 o 
  -9 -12   8        3.95        0.00     66.22 o 
  -8 -12   8      825.05      731.29    142.48 o 
  -7 -12   8     6932.52     7336.80    347.26 o 
  -6 -12   8      850.72      921.88    225.24 o 
  -5 -12   8    19659.29    19431.32    542.35 o 
  -4 -12   8     1300.51     1345.78    125.75 o 
  -3 -12   8      645.25      630.48     92.26 o 
  -2 -12   8        0.26        4.40     46.64 o 
  -1 -12   8      824.38      739.76     95.81 o 
   0 -12   8    12796.28    12678.81    343.68 o 
   1 -12   8     3041.75     2860.62    177.53 o 
   2 -12   8     9612.23     9697.55    251.47 o 
   3 -12   8     6396.32     6391.99    233.77 o 
   4 -12   8      318.98      257.67     73.10 o 
   5 -12   8      138.34      106.47     68.54 o 
   6 -12   8       67.11      170.37     66.10 o 
   7 -12   8      781.34      773.34    108.96 o 
  -9 -11   8     2454.88     2580.76    190.36 o 
  -8 -11   8     1042.42     1165.04    135.85 o 
  -7 -11   8     2960.09     2657.37    340.53 o 
  -6 -11   8    11294.39    11025.86    330.46 o 
  -5 -11   8       38.24        0.23     49.13 o 
  -4 -11   8     2165.69     2053.69    143.94 o 
  -3 -11   8     1850.96     1697.13    131.48 o 
  -2 -11   8     1976.19     1977.78    140.62 o 
  -1 -11   8    18298.48    17767.25    441.77 o 
   0 -11   8     2081.75     1982.09    133.07 o 
   1 -11   8    14823.22    14775.45    372.06 o 
   2 -11   8     1732.76     1895.93    114.98 o 
   3 -11   8     3520.82     3586.44    175.43 o 
   4 -11   8      122.23      126.15     48.75 o 
   5 -11   8       12.54       16.44     43.84 o 
   6 -11   8     3915.25     4019.80    170.63 o 
   7 -11   8      992.35      933.75    109.15 o 
 -10 -10   8      541.49      603.06    113.40 o 
  -9 -10   8       35.98       26.14     68.27 o 
  -8 -10   8     7738.10     8721.93    310.36 o 
  -7 -10   8     2869.15     3135.24    237.69 o 
  -6 -10   8     3679.27     3528.82    178.38 o 
  -5 -10   8      815.94      828.82     94.75 o 
  -4 -10   8      417.35      406.14    115.19 o 
  -3 -10   8      910.41      883.30    119.63 o 
  -2 -10   8     4498.78     4152.82    176.18 o 
  -1 -10   8    10608.24    10864.26    260.93 o 
   0 -10   8    22581.01    22757.13    478.23 o 
   1 -10   8     1822.46     1720.69    174.04 o 
   2 -10   8      625.47      424.21     55.58 o 
   3 -10   8      486.84      353.91     53.15 o 
   4 -10   8     3649.18     3566.22    120.20 o 
   5 -10   8     6569.03     6405.34    219.25 o 
   6 -10   8      588.04      543.47     76.33 o 
   7 -10   8     5300.17     5101.39    293.42 o 
   8 -10   8      563.87      545.35     85.89 o 
 -10  -9   8      357.44      497.10    103.77 o 
  -9  -9   8     7370.58     7260.54    318.08 o 
  -8  -9   8      657.87      718.54    116.24 o 
  -7  -9   8     4277.83     4344.15    207.78 o 
  -6  -9   8     1559.17     1511.44    122.59 o 
  -5  -9   8        2.05        0.00     42.79 o 
  -4  -9   8     6575.93     6178.59    257.45 o 
  -3  -9   8      467.22      415.82     69.81 o 
  -2  -9   8    21141.44    20066.63    459.78 o 
  -1  -9   8     1699.66     1597.00     98.62 o 
   0  -9   8     1549.43     1420.07    113.43 o 
   1  -9   8      816.09      768.06     72.72 o 
   2  -9   8       40.96       16.16     26.89 o 
   3  -9   8     2159.92     2316.51     92.49 o 
   4  -9   8     6199.26     6293.00    151.42 o 
   5  -9   8    12823.34    13284.18    266.30 o 
   6  -9   8    12861.97    12772.88    295.75 o 
   7  -9   8      143.30      108.57     55.37 o 
   8  -9   8      640.96      501.25    103.78 o 
   9  -9   8       22.24        0.00    130.25 o 
 -10  -8   8     3732.05     3848.70    218.70 o 
  -9  -8   8     1304.28     1412.17    153.48 o 
  -8  -8   8     3554.57     3508.36    195.05 o 
  -7  -8   8        5.00        0.00     48.65 o 
  -6  -8   8      686.15      726.19    106.38 o 
  -5  -8   8     6658.74     6655.53    222.54 o 
  -4  -8   8     2563.96     2202.01    257.45 o 
  -3  -8   8    22109.37    22220.38    490.47 o 
  -2  -8   8     1598.21     1936.78    119.45 o 
  -1  -8   8    11851.63    12012.91    261.75 o 
   0  -8   8      789.14      788.20     93.26 o 
   1  -8   8      305.97      268.06     34.50 o 
   2  -8   8     5638.01     5799.68    121.09 o 
   3  -8   8       48.98       25.32     26.36 o 
   4  -8   8    16103.13    16406.82    273.32 o 
   5  -8   8    11171.87    11370.89    216.80 o 
   6  -8   8     1757.07     1535.61     99.96 o 
   7  -8   8     1568.19     1389.60     96.18 o 
   8  -8   8        0.30        4.01     45.88 o 
   9  -8   8     2309.25     2284.14    351.23 o 
 -10  -7   8     3129.02     2745.09    186.96 o 
  -9  -7   8     2160.15     2024.71    161.18 o 
  -8  -7   8      225.52      215.79     71.95 o 
  -7  -7   8      271.57      250.26     69.80 o 
  -6  -7   8     1397.27     1198.30    111.77 o 
  -5  -7   8     8776.68     8773.82    406.46 o 
  -4  -7   8    15240.20    14806.38    535.42 o 
  -3  -7   8     1861.82     1882.48    115.07 o 
  -2  -7   8     7815.03     7628.55    190.73 o 
  -1  -7   8      202.77      144.07     38.70 o 
   0  -7   8       29.91       32.49     22.04 o 
   1  -7   8     6496.14     6675.39    127.59 o 
   2  -7   8     2749.53     2706.71    131.22 o 
   3  -7   8    20663.01    20970.44    315.88 o 
   4  -7   8      241.05      200.19     37.12 o 
   5  -7   8     4179.27     4068.28    114.25 o 
   6  -7   8       76.83       64.23     35.89 o 
   7  -7   8       30.49       60.81     44.33 o 
   8  -7   8     2557.88     2515.34    250.33 o 
   9  -7   8        8.55      106.53     92.01 o 
  10  -7   8     4343.95     5388.65    513.02 o 
 -10  -6   8      408.57      400.36     89.05 o 
  -9  -6   8       99.94      151.22     65.79 o 
  -8  -6   8       73.95      110.02     61.69 o 
  -7  -6   8      813.81      746.06     98.99 o 
  -6  -6   8    10536.50    10603.37    309.70 o 
  -5  -6   8     1085.69     1033.41     90.86 o 
  -4  -6   8     8953.91     8737.54    247.46 o 
  -3  -6   8     4826.08     5084.74    173.01 o 
  -2  -6   8        6.04       28.95     27.85 o 
  -1  -6   8      929.34      924.94     51.18 o 
   0  -6   8      867.18      988.21     54.73 o 
   1  -6   8    32161.69    32498.86    404.37 o 
   2  -6   8    22238.55    22352.31    277.97 o 
   3  -6   8     4634.98     4684.85    131.40 o 
   4  -6   8     6419.33     6582.74    141.05 o 
   5  -6   8       16.93        0.00     25.14 o 
   6  -6   8      970.36      972.72     63.14 o 
   7  -6   8     2391.88     2344.69    115.43 o 
   8  -6   8     1937.35     1907.19    221.06 o 
   9  -6   8     8714.82     9112.00    382.53 o 
  10  -6   8       68.40        8.28    126.65 o 
 -10  -5   8        5.89        0.00     60.30 o 
  -9  -5   8       23.55       22.12     58.36 o 
  -8  -5   8     1669.14     1657.90    138.67 o 
  -7  -5   8     6778.08     6806.40    367.33 o 
  -6  -5   8      133.38       99.41     52.41 o 
  -5  -5   8     9909.25     9976.68    286.16 o 
  -4  -5   8      334.84      220.04     42.26 o 
  -3  -5   8       56.79       28.25     28.07 o 
  -2  -5   8     2317.59     2447.04    107.20 o 
  -1  -5   8      814.68      868.89     49.10 o 
   0  -5   8    26948.14    26353.90    361.55 o 
   1  -5   8     4706.25     4837.10     98.84 o 
   2  -5   8    17202.60    17238.40    261.61 o 
   3  -5   8     2971.46     2966.52     69.84 o 
   4  -5   8       16.29       21.02     23.27 o 
   5  -5   8     4727.39     4678.30    113.71 o 
   6  -5   8      229.01      147.47     42.57 o 
   7  -5   8     7310.02     7221.69    153.96 o 
   8  -5   8     9766.64     9743.13    474.60 o 
   9  -5   8      933.01      881.52    141.89 o 
  10  -5   8     4440.10     4068.59    217.46 o 
  11  -5   8      169.92       88.28     80.89 o 
 -10  -4   8      172.22      181.87     74.47 o 
  -9  -4   8     3899.08     3758.28    288.71 o 
  -8  -4   8     2776.94     2623.97    304.63 o 
  -7  -4   8     2569.95     2737.80    162.65 o 
  -6  -4   8     3035.05     2612.92    148.91 o 
  -5  -4   8       82.09       68.77     35.80 o 
  -4  -4   8      293.26      312.70     40.27 o 
  -3  -4   8     1440.76     1558.35     77.45 o 
  -2  -4   8     6014.93     6020.65    122.55 o 
  -1  -4   8    16305.83    16506.53    245.40 o 
   0  -4   8     2043.85     1946.02     64.65 o 
   1  -4   8    11350.82    11067.03    197.22 o 
   2  -4   8     1115.99     1086.24     47.66 o 
   3  -4   8       11.10       17.18     15.45 o 
   4  -4   8     5604.93     5689.20    107.50 o 
   5  -4   8     1633.94     1558.02    105.56 o 
   6  -4   8    22180.84    22744.09    330.36 o 
   7  -4   8     4011.40     4078.95    134.79 o 
   8  -4   8     6950.49     7247.10    212.37 o 
   9  -4   8     3099.86     3392.01    212.25 o 
  10  -4   8       28.12        0.00     50.27 o 
  11  -4   8      832.63      724.68    165.15 o 
 -10  -3   8     2222.75     2149.21    169.44 o 
  -9  -3   8       73.66       81.11     66.37 o 
  -8  -3   8     5358.54     5857.66    235.11 o 
  -7  -3   8     1868.01     1955.60    185.96 o 
  -6  -3   8      879.81      960.63     82.52 o 
  -5  -3   8       44.35       15.98     32.25 o 
  -4  -3   8       68.55       28.59     26.29 o 
  -3  -3   8     8345.92     7856.11    169.02 o 
  -2  -3   8     8076.06     7789.84    133.13 o 
  -1  -3   8    14714.06    14594.56    221.64 o 
   0  -3   8    31357.42    31327.65    410.13 o 
   1  -3   8      831.71      849.37     61.80 o 
   2  -3   8      821.21      808.98     37.36 o 
   3  -3   8     5695.02     5741.78    103.78 o 
   4  -3   8    16845.12    16714.43    227.74 o 
   5  -3   8    27606.36    27485.53    376.26 o 
   6  -3   8      775.43      848.10     66.93 o 
   7  -3   8     9046.69     9401.78    204.40 o 
   8  -3   8      779.11      843.64    118.14 o 
   9  -3   8      306.63      149.06     53.76 o 
  10  -3   8      547.85      466.02     74.39 o 
  11  -3   8      238.22      176.40     78.17 o 
  12  -3   8     9690.79    10572.46    455.53 o 
 -10  -2   8      412.12      458.45     93.83 o 
  -9  -2   8     4993.39     5148.91    335.37 o 
  -8  -2   8      837.72      897.52     95.33 o 
  -7  -2   8      503.14      517.25     84.60 o 
  -6  -2   8       19.48        0.00     32.81 o 
  -5  -2   8       12.99       14.77     32.01 o 
  -4  -2   8    13814.12    13262.85    329.98 o 
  -3  -2   8       98.26      137.27     28.61 o 
  -2  -2   8    64137.35    63760.28    815.14 o 
  -1  -2   8     6316.97     6332.99    190.56 o 
   0  -2   8     5032.35     4663.51    176.88 o 
   1  -2   8     2327.71     2330.70     99.42 o 
   2  -2   8     6424.96     6553.91    111.09 o 
   3  -2   8    15168.82    14362.00    196.94 o 
   4  -2   8    14096.57    14546.53    200.82 o 
   5  -2   8    18951.89    18483.20    265.79 o 
   6  -2   8    10235.28    10452.80    243.31 o 
   7  -2   8       25.01       26.87     27.80 o 
   8  -2   8        2.47        0.00     28.73 o 
   9  -2   8       95.98       78.92     45.14 o 
  10  -2   8     2094.71     2107.49    125.85 o 
  11  -2   8     5456.10     5807.23    234.48 o 
  12  -2   8       87.71       45.20     68.29 o 
 -10  -1   8     2701.65     2004.36    167.01 o 
  -9  -1   8      936.66      719.63     94.16 o 
  -8  -1   8     1726.78     1613.19    170.59 o 
  -7  -1   8       49.50        0.00     43.38 o 
  -6  -1   8      411.58      376.03    115.16 o 
  -5  -1   8     1920.25     1988.85    127.07 o 
  -4  -1   8     5370.49     5720.56    164.30 o 
  -3  -1   8    27751.83    28821.85    432.79 o 
  -2  -1   8      367.68      356.53     30.88 o 
  -1  -1   8    33100.08    34551.06    413.65 o 
   0  -1   8      102.68      126.02     19.80 o 
   1  -1   8     5877.39     6352.69     98.93 o 
   2  -1   8    32653.42    31875.44    355.92 o 
   3  -1   8       32.26       11.87     14.51 o 
   4  -1   8    36315.31    35352.64    510.90 o 
   5  -1   8    14486.67    14991.16    195.41 o 
   6  -1   8     1746.67     1570.80     70.38 o 
   7  -1   8       86.16       93.62     31.87 o 
   8  -1   8      284.46      263.46     43.63 o 
   9  -1   8    10507.79    10259.02    253.51 o 
  10  -1   8     3295.04     3229.17    143.09 o 
  11  -1   8     2738.28     2717.03    179.38 o 
  12  -1   8     2810.58     2753.80    187.85 o 
 -10   0   8     1100.67     1107.67    183.73 o 
  -9   0   8      518.54      541.41     85.72 o 
  -8   0   8      381.28      232.27     76.11 o 
  -7   0   8     2532.42     2402.01    135.63 o 
  -6   0   8     3963.63     4132.24    156.74 o 
  -5   0   8     8409.98     8392.82    219.80 o 
  -4   0   8    11917.56    11891.26    264.78 o 
  -3   0   8     1710.06     1599.65     74.96 o 
  -2   0   8     1052.48     1056.01     46.55 o 
  -1   0   8     1097.78     1159.76     46.40 o 
   0   0   8    14045.05    14470.14    187.41 o 
   1   0   8    28090.65    29031.53    326.14 o 
   2   0   8    18534.81    18575.47    218.34 o 
   3   0   8    58890.55    57802.52    702.79 o 
   4   0   8      290.81      308.88     33.01 o 
   5   0   8     2223.26     2321.82     82.99 o 
   6   0   8     1108.32     1114.46     57.41 o 
   7   0   8     2965.91     2862.68     93.37 o 
   8   0   8    12070.64    12194.76    235.20 o 
   9   0   8       63.58       97.20     40.72 o 
  10   0   8    13574.33    14250.36    380.70 o 
  11   0   8     3039.17     2895.61    136.18 o 
  12   0   8      784.56      637.54     88.70 o 
  13   0   8      353.16      295.85    135.84 o 
 -10   1   8       39.71       33.61     76.18 o 
  -9   1   8       11.31        0.00     69.20 o 
  -8   1   8     1449.64     1453.63    133.58 o 
  -7   1   8     1656.75     1639.38    138.07 o 
  -6   1   8    18082.62    17438.53    376.16 o 
  -5   1   8     2923.84     2820.01    141.57 o 
  -4   1   8    11017.88    10797.75    251.58 o 
  -3   1   8      853.66      816.05     57.74 o 
  -2   1   8      769.60      734.78     38.91 o 
  -1   1   8    14163.89    14336.20    203.08 o 
   0   1   8    15035.53    15792.83    199.59 o 
   1   1   8    74814.11    75648.46    783.42 o 
   2   1   8    39829.86    39648.02    492.88 o 
   3   1   8     4445.13     4210.99     89.88 o 
   4   1   8      274.26      275.55     41.21 o 
   5   1   8       28.79       10.96     15.78 o 
   6   1   8     6260.51     6067.99    119.15 o 
   7   1   8    20229.11    20644.41    333.91 o 
   8   1   8     1814.96     1801.18     79.24 o 
   9   1   8    23913.51    23313.78    436.43 o 
  10   1   8      190.75      161.94     45.75 o 
  11   1   8     1820.13     1939.36    122.31 o 
  12   1   8       42.23        0.00     49.16 o 
  13   1   8       77.76       56.43     58.92 o 
  -9   2   8      349.72      404.32     94.60 o 
  -8   2   8     2941.10     2668.80    174.99 o 
  -7   2   8    10670.11    10285.99    270.61 o 
  -6   2   8      543.07      614.09     72.03 o 
  -5   2   8     7761.19     8020.97    215.28 o 
  -4   2   8       29.89       16.71     32.71 o 
  -3   2   8      438.31      465.21     49.07 o 
  -2   2   8     8867.55     9074.69    147.07 o 
  -1   2   8      297.44      200.60     23.45 o 
   0   2   8    62880.47    61790.85    697.45 o 
   1   2   8    14587.00    14756.82    200.15 o 
   2   2   8    40722.93    41595.26    516.12 o 
   3   2   8     7235.57     7194.25    137.30 o 
   4   2   8      298.91      311.32     27.15 o 
   5   2   8    10750.20    10529.40    168.03 o 
   6   2   8     2094.48     2005.02     92.82 o 
   7   2   8    12221.04    12120.61    193.03 o 
   8   2   8     9659.24     9571.80    190.82 o 
   9   2   8     1233.29     1212.58    106.10 o 
  10   2   8     5062.84     4935.33    153.91 o 
  11   2   8        0.15        0.00     36.72 o 
  12   2   8      328.24      448.04     64.52 o 
  13   2   8     1615.91     1349.09    190.42 o 
  -9   3   8     3979.00     3985.47    329.63 o 
  -8   3   8     1986.94     1662.34    150.50 o 
  -7   3   8     1832.47     1704.81    140.23 o 
  -6   3   8     4598.07     4641.07    227.58 o 
  -5   3   8     1473.84     1629.83    105.59 o 
  -4   3   8      561.98      642.73     66.74 o 
  -3   3   8      523.32      633.33     55.30 o 
  -2   3   8    12924.58    12860.69    191.41 o 
  -1   3   8    28375.36    28398.57    354.69 o 
   0   3   8      654.55      620.61     37.20 o 
   1   3   8    46579.70    47355.78    562.70 o 
   2   3   8     4374.47     4251.03     95.84 o 
   3   3   8      776.26      805.39     35.81 o 
   4   3   8    12456.19    12211.81    177.02 o 
   5   3   8     3320.89     3199.37     77.73 o 
   6   3   8    45039.22    45975.76    538.99 o 
   7   3   8     3111.59     3047.76     83.95 o 
   8   3   8     7013.69     6800.54    166.09 o 
   9   3   8     1448.75     1522.96     81.67 o 
  10   3   8      428.34      413.66     49.61 o 
  11   3   8     4547.56     4472.21    137.60 o 
  12   3   8      531.73      362.47    164.32 o 
  13   3   8     5037.25     4831.44    304.68 o 
  -9   4   8        0.30        0.00     71.18 o 
  -8   4   8     3279.16     3489.27    131.18 o 
  -7   4   8     1333.07     1221.48     91.27 o 
  -6   4   8       37.15       20.23     45.74 o 
  -5   4   8       68.56       27.11     44.07 o 
  -4   4   8      957.95     1007.47     93.14 o 
  -3   4   8    14036.76    13981.22    298.05 o 
  -2   4   8    13771.33    13705.22    228.74 o 
  -1   4   8     8539.46     8399.69    141.76 o 
   0   4   8      769.94      589.15     47.52 o 
   1   4   8      340.41      288.83     27.76 o 
   2   4   8     6835.15     7038.73    125.78 o 
   3   4   8       34.46       15.07     14.50 o 
   4   4   8    15737.19    15888.58    212.71 o 
   5   4   8    32224.32    31765.94    419.65 o 
   6   4   8       15.51       20.74     22.39 o 
   7   4   8    13107.71    13689.77    196.31 o 
   8   4   8      929.33     1031.31     48.74 o 
   9   4   8      367.17      378.46     59.13 o 
  10   4   8     4034.72     3610.17     99.54 o 
  11   4   8      366.55      349.92    104.56 o 
  12   4   8    13125.09    13529.10    388.28 o 
  13   4   8      814.70      583.58    174.13 o 
  -9   5   8     3771.49     4176.68    245.68 o 
  -8   5   8       34.24       40.68     47.35 o 
  -7   5   8      165.68       99.80     49.89 o 
  -6   5   8      309.05      276.02     64.57 o 
  -5   5   8      730.26      722.59    177.22 o 
  -4   5   8     7686.56     7729.61    228.43 o 
  -3   5   8      224.83      230.92     73.75 o 
  -2   5   8    15839.01    15717.39    279.37 o 
  -1   5   8     5514.97     5639.51    113.00 o 
   0   5   8      360.45      357.75     39.84 o 
   1   5   8       37.56       98.78     21.48 o 
   2   5   8       53.93       52.60     23.46 o 
   3   5   8    25653.07    24868.08    332.91 o 
   4   5   8    16386.78    16650.65    252.01 o 
   5   5   8     3660.10     3300.30     81.59 o 
   6   5   8     8084.68     8103.60    145.82 o 
   7   5   8       52.46       12.03     19.15 o 
   8   5   8     1582.28     1611.85     55.33 o 
   9   5   8     1554.19     1536.58     68.98 o 
  10   5   8     4686.17     4772.36    193.45 o 
  11   5   8    10182.29     9650.13    523.45 o 
  12   5   8      851.23      916.40    167.78 o 
  13   5   8     2322.65     2220.44    214.49 o 
  -8   6   8      392.94      389.91     68.01 o 
  -7   6   8       10.17        1.02     48.04 o 
  -6   6   8     2235.90     2537.25    175.64 o 
  -5   6   8     4804.99     4766.02    178.68 o 
  -4   6   8     2227.09     2490.88    128.17 o 
  -3   6   8    14554.98    15265.02    415.92 o 
  -2   6   8     1496.95     1637.72     99.26 o 
  -1   6   8      982.77     1119.34     74.37 o 
   0   6   8      747.74      649.34     41.37 o 
   1   6   8     6740.14     6573.12    129.89 o 
   2   6   8    39061.13    38030.18    455.44 o 
   3   6   8      724.77      724.60     45.46 o 
   4   6   8    19686.22    19692.25    295.33 o 
   5   6   8     4877.38     5149.32    131.02 o 
   6   6   8      449.20      468.18     47.98 o 
   7   6   8     2823.98     2608.80     81.32 o 
   8   6   8      324.32      397.17     33.32 o 
   9   6   8    13662.45    13739.55    247.87 o 
  10   6   8     3156.89     3141.42    367.93 o 
  11   6   8     5674.20     5783.73    223.38 o 
  12   6   8     2956.70     2961.22    178.04 o 
  13   6   8        9.62        0.00     83.94 o 
  -8   7   8        2.15        0.00     54.08 o 
  -7   7   8     1987.24     2112.56    132.48 o 
  -6   7   8      827.98      739.59    106.23 o 
  -5   7   8     5361.50     5414.66    281.68 o 
  -4   7   8     5516.21     5973.51    192.62 o 
  -3   7   8      955.49      909.04     93.24 o 
  -2   7   8     1857.12     1768.36    123.95 o 
  -1   7   8      123.53      120.80     26.93 o 
   0   7   8    12380.05    12507.63    215.48 o 
   1   7   8    20612.25    20782.83    282.52 o 
   2   7   8     5648.91     5632.12    110.60 o 
   3   7   8    24697.43    24613.89    366.60 o 
   4   7   8      961.86     1102.90     53.06 o 
   5   7   8     1012.06      977.25     99.71 o 
   6   7   8     3840.21     3839.36    129.31 o 
   7   7   8     1540.09     1461.58     77.74 o 
   8   7   8    21823.33    21066.52    366.73 o 
   9   7   8      260.88      251.21     43.96 o 
  10   7   8     6175.52     5927.59    244.05 o 
  11   7   8      984.29      919.60    103.50 o 
  12   7   8       33.09       78.69     67.34 o 
  13   7   8      700.32      583.71    103.17 o 
  -7   8   8      534.83      447.69    107.63 o 
  -6   8   8     8257.87     7942.89    278.54 o 
  -5   8   8      562.44      466.98     96.18 o 
  -4   8   8     1928.11     1671.84    116.44 o 
  -3   8   8       27.81       21.86     41.54 o 
  -2   8   8       35.93        0.00     32.15 o 
  -1   8   8     4421.14     4464.79    113.13 o 
   0   8   8     3458.04     3704.10    103.03 o 
   1   8   8    12069.71    12170.89    205.78 o 
   2   8   8    10768.47    10736.97    201.22 o 
   3   8   8     1108.85     1141.32     60.43 o 
   4   8   8      423.81      451.90     40.10 o 
   5   8   8       21.42        0.00     16.73 o 
   6   8   8     3447.33     3503.55    112.63 o 
   7   8   8     8360.68     8416.06    231.43 o 
   8   8   8     5077.50     5354.75    134.98 o 
   9   8   8    10689.93    11096.16    214.14 o 
  10   8   8       72.95      101.27     30.53 o 
  11   8   8       28.48        0.00     51.10 o 
  12   8   8       29.43        0.00     63.30 o 
  13   8   8     1207.77      820.05    214.27 o 
  -7   9   8     4490.31     4744.25    221.12 o 
  -6   9   8       23.70       28.91     55.11 o 
  -5   9   8     2321.22     2427.59    179.98 o 
  -4   9   8      171.55      166.92    117.49 o 
  -3   9   8      912.04      934.14    104.17 o 
  -2   9   8     5571.45     5532.74    158.58 o 
  -1   9   8      982.50      928.65     79.86 o 
   0   9   8     9870.69     9766.98    235.12 o 
   1   9   8      557.57      581.38     52.48 o 
   2   9   8     1660.83     1571.90     75.16 o 
   3   9   8      330.95      295.24     37.28 o 
   4   9   8      758.44      646.02     48.82 o 
   5   9   8     8379.33     8271.50    157.77 o 
   6   9   8     2145.97     2172.60     96.46 o 
   7   9   8     9661.73     9646.37    217.93 o 
   8   9   8     5879.06     5724.85    191.90 o 
   9   9   8      802.10      552.54     88.56 o 
  10   9   8      636.03      703.40     87.01 o 
  11   9   8       54.87        0.00     83.32 o 
  12   9   8     1660.48     1508.91    256.27 o 
  13   9   8     3983.94     3658.28    382.93 o 
  -6  10   8      494.97      531.03     93.77 o 
  -5  10   8      372.47      350.67    112.39 o 
  -4  10   8      366.41      566.00    103.38 o 
  -3  10   8      356.26      519.19    108.57 o 
  -2  10   8     3753.17     3852.98    154.48 o 
  -1  10   8     6762.33     6571.65    221.79 o 
   0  10   8       16.50       41.64     32.94 o 
   1  10   8     3048.12     2816.05    103.93 o 
   2  10   8        1.77       34.59     26.85 o 
   3  10   8     4576.52     4542.41    122.11 o 
   4  10   8    16330.28    15376.74    264.83 o 
   5  10   8     1169.07     1103.37     62.83 o 
   6  10   8    23910.33    24531.71    441.72 o 
   7  10   8     1391.21     1457.44     86.02 o 
   8  10   8     3694.62     3747.28    246.87 o 
   9  10   8        9.59       17.72     36.19 o 
  10  10   8       10.60       51.61     42.74 o 
  11  10   8    10950.12    11298.43    567.99 o 
  12  10   8     1845.45     1849.84    318.43 o 
  13  10   8     6911.45     6690.63    494.28 o 
  -5  11   8      529.79      546.17    139.41 o 
  -4  11   8      161.72      243.22    101.19 o 
  -3  11   8     5769.89     5718.08    295.83 o 
  -2  11   8     4752.40     4634.50    201.99 o 
  -1  11   8     1319.02     1524.59    140.82 o 
   0  11   8      916.97      980.31     79.35 o 
   1  11   8       61.09       33.44     31.80 o 
   2  11   8     2073.96     2295.95    105.00 o 
   3  11   8     1197.38     1355.77     76.85 o 
   4  11   8    11578.61    11545.19    221.12 o 
   5  11   8    18948.26    18545.90    305.45 o 
   6  11   8      291.26      220.84     46.78 o 
   7  11   8     3599.32     3399.96    145.99 o 
   8  11   8       33.38        0.73     33.26 o 
   9  11   8     2232.04     2298.73    149.93 o 
  10  11   8    10588.38    10979.56    341.38 o 
  11  11   8     1013.33     1236.11    142.11 o 
  12  11   8    10282.05    10698.89    576.42 o 
  13  11   8      216.41      503.02    202.08 o 
  -5  12   8     1306.31     1228.72    159.64 o 
  -4  12   8     6187.16     6330.73    384.10 o 
  -3  12   8      100.39       66.51     85.63 o 
  -2  12   8     6726.64     7133.89    331.07 o 
  -1  12   8     1921.08     1922.50    142.51 o 
   0  12   8       12.03        1.39     38.92 o 
   1  12   8      750.77      638.65     62.77 o 
   2  12   8      155.19      171.80     42.10 o 
   3  12   8    15692.84    16029.54    339.40 o 
   4  12   8    12527.50    12817.42    244.69 o 
   5  12   8     2888.33     2641.51     95.51 o 
   6  12   8     5591.94     5838.24    172.75 o 
   7  12   8      384.22      423.96     67.07 o 
   8  12   8     3869.64     3703.20    166.44 o 
   9  12   8     4188.12     4132.26    196.86 o 
  10  12   8     5737.88     5850.98    359.66 o 
  11  12   8     9004.90     8805.80    341.70 o 
  12  12   8      680.70      925.78    203.02 o 
  -4  13   8      654.63      757.99    126.31 o 
  -3  13   8     1869.37     2019.94    217.23 o 
  -2  13   8      167.31      160.46    116.58 o 
  -1  13   8      101.90       60.19     78.79 o 
   0  13   8     1451.89     1481.23    128.22 o 
   1  13   8      215.92      231.67     52.85 o 
   2  13   8    10163.86    10409.21    271.98 o 
   3  13   8     1231.59     1233.01     82.32 o 
   4  13   8     5073.06     5517.38    147.50 o 
   5  13   8      686.09      673.04     59.51 o 
   6  13   8       61.17       27.38     44.95 o 
   7  13   8     8625.66     8556.16    266.82 o 
   8  13   8        7.18       10.65     48.74 o 
   9  13   8    11485.61    11571.92    355.39 o 
  10  13   8     3230.43     3388.09    345.68 o 
  11  13   8     1443.57     1385.47    126.19 o 
  12  13   8     1756.54     1625.81    116.22 o 
  -3  14   8        1.27        0.00     81.91 o 
  -2  14   8       32.98      115.51     96.11 o 
  -1  14   8       26.03       35.10     62.80 o 
   0  14   8     9304.37     9147.98    293.51 o 
   1  14   8     6460.93     6693.16    200.86 o 
   2  14   8     2265.67     2295.18    154.89 o 
   3  14   8     7320.50     7291.27    311.50 o 
   4  14   8     1198.63     1099.77     87.53 o 
   5  14   8       97.51       32.55     37.29 o 
   6  14   8     3290.52     3277.65    227.85 o 
   7  14   8     1628.59     1609.69    131.46 o 
   8  14   8    21572.93    21829.83    516.03 o 
   9  14   8       59.74       53.23     57.95 o 
  10  14   8     2604.74     3083.28    229.26 o 
  11  14   8        8.49       47.71     64.31 o 
  12  14   8       82.96       64.16     64.72 o 
  -2  15   8      260.53      335.61    125.94 o 
  -1  15   8     4002.58     4025.96    217.56 o 
   0  15   8      692.17      635.22    101.62 o 
   1  15   8     5201.30     5210.60    183.03 o 
   2  15   8     3113.95     2879.75    140.04 o 
   3  15   8       11.85        8.58     42.11 o 
   4  15   8     1542.33     1503.14    104.35 o 
   5  15   8        6.07        0.00     37.63 o 
   6  15   8     9758.70    10055.33    234.21 o 
   7  15   8     7958.61     8307.17    331.84 o 
   8  15   8     1973.54     1942.56    148.63 o 
   9  15   8     2687.17     3029.67    176.74 o 
  10  15   8      116.72      123.53     74.86 o 
  11  15   8      382.94      564.25    107.67 o 
  -1  16   8      292.04      294.49     94.06 o 
   0  16   8     7011.76     7784.18    284.86 o 
   1  16   8     1099.27     1324.71    187.95 o 
   2  16   8      436.72      426.04    139.06 o 
   3  16   8       81.85       42.10     50.27 o 
   4  16   8      661.42      647.91     80.24 o 
   5  16   8    12067.42    11646.24    279.70 o 
   6  16   8     1116.74     1094.44     83.10 o 
   7  16   8     6945.60     7076.96    286.26 o 
   8  16   8     3261.37     3590.18    198.97 o 
   9  16   8        2.56        0.00     62.47 o 
  10  16   8      690.97      497.10    109.12 o 
   1  17   8      158.72       57.78    118.77 o 
   2  17   8      158.40      164.27     65.23 o 
   3  17   8     1014.18      975.95    111.15 o 
   4  17   8     6089.49     6320.70    209.74 o 
   5  17   8      235.73      356.37     87.59 o 
   6  17   8     4303.67     4437.92    179.23 o 
   7  17   8      512.79      459.35    124.69 o 
   8  17   8      227.00      150.79     99.48 o 
   9  17   8      326.66      243.19    131.65 o 
   3  18   8     1051.28      726.43    105.22 o 
   4  18   8     4116.80     4174.45    182.64 o 
   5  18   8     5369.43     5415.93    193.29 o 
   6  18   8        6.67        0.00     67.01 o 
   7  18   8      153.05       43.86     92.17 o 
   8  18   8       12.27       42.21     75.26 o 
  -4 -16   9       43.70        0.00     98.01 o 
  -3 -16   9     6049.75     5842.53    326.04 o 
  -2 -16   9     1519.45     1585.23    193.78 o 
  -1 -16   9     5595.99     5123.46    340.14 o 
   0 -16   9     3209.18     2340.00    246.67 o 
  -6 -15   9      132.31      132.09     77.34 o 
  -5 -15   9     1196.97     1246.85    199.51 o 
  -4 -15   9     5234.86     4997.48    249.92 o 
  -3 -15   9       77.77       73.77     82.84 o 
  -2 -15   9     9721.90     9254.82    827.86 o 
  -1 -15   9     1187.41     1251.39    167.06 o 
   0 -15   9       59.58        0.00     75.28 o 
   1 -15   9      925.36      799.04    113.47 o 
   2 -15   9        1.66       55.30     74.52 o 
   3 -15   9     5416.01     5902.60    340.30 o 
  -7 -14   9        2.66      113.31     98.57 o 
  -6 -14   9     1492.17     1400.10    225.25 o 
  -5 -14   9     1954.93     1947.11    193.47 o 
  -4 -14   9     2562.61     2621.59    183.71 o 
  -3 -14   9     8702.89     8791.42    498.55 o 
  -2 -14   9       10.55       41.31     87.53 o 
  -1 -14   9      657.11      655.96    165.15 o 
   0 -14   9      372.88      107.91     87.32 o 
   1 -14   9     1447.76     1288.83    133.13 o 
   2 -14   9     7648.95     7501.36    272.96 o 
   3 -14   9       65.13        0.00     61.81 o 
   4 -14   9     9067.95     9091.28    309.88 o 
  -8 -13   9        2.28        0.00     85.81 o 
  -7 -13   9     2618.61     2788.53    245.65 o 
  -6 -13   9        4.81       15.58     66.49 o 
  -5 -13   9    11331.22    12241.67    553.66 o 
  -4 -13   9     4755.16     4882.15    224.76 o 
  -3 -13   9      919.40      840.74    108.91 o 
  -2 -13   9      388.93      400.97    103.80 o 
  -1 -13   9       16.14        0.00     62.81 o 
   0 -13   9     2801.46     2898.75    219.34 o 
   1 -13   9     3550.41     3433.29    186.71 o 
   2 -13   9     2821.91     2850.20    174.63 o 
   3 -13   9     7627.25     8201.63    281.35 o 
   4 -13   9       47.47       48.60     64.18 o 
   5 -13   9      196.63      210.15     94.87 o 
  -8 -12   9     1194.90      977.91    133.54 o 
  -7 -12   9      586.21      709.58    139.07 o 
  -6 -12   9    10639.50    10974.39    405.06 o 
  -5 -12   9      660.37      590.85     96.87 o 
  -4 -12   9     1489.01     1578.76    140.03 o 
  -3 -12   9      920.58      685.73     96.51 o 
  -2 -12   9      192.23      209.38     67.74 o 
  -1 -12   9     2348.45     2566.07    200.28 o 
   0 -12   9      346.07      221.01     67.86 o 
   1 -12   9     7273.73     7251.94    250.37 o 
   2 -12   9     4948.92     4809.62    200.19 o 
   3 -12   9     1452.51     1553.20    171.33 o 
   4 -12   9      746.71      790.17    102.16 o 
   5 -12   9       55.54       73.01     75.37 o 
   6 -12   9      460.68      486.78    142.34 o 
  -9 -11   9       39.11        0.00     73.08 o 
  -8 -11   9     3458.85     3725.66    222.31 o 
  -7 -11   9     5881.53     6224.72    326.21 o 
  -6 -11   9      573.33      634.50     94.33 o 
  -5 -11   9     4767.40     4710.38    207.47 o 
  -4 -11   9      378.76      461.16     82.80 o 
  -3 -11   9     2757.64     2362.43    184.28 o 
  -2 -11   9     2382.85     2466.64    156.06 o 
  -1 -11   9     2033.97     1926.73    179.68 o 
   0 -11   9     8474.85     8543.64    267.83 o 
   1 -11   9     1750.06     1872.91    133.64 o 
   2 -11   9     3064.22     3036.25    138.83 o 
   3 -11   9      177.16      146.60     61.05 o 
   4 -11   9      155.25      172.24     56.44 o 
   5 -11   9     4042.77     3976.64    154.05 o 
   6 -11   9      154.12      127.87     55.05 o 
   7 -11   9     5129.30     4885.91    171.43 o 
  -9 -10   9     3831.48     4172.79    235.98 o 
  -8 -10   9      510.25      348.81     88.68 o 
  -7 -10   9     1931.94     1868.88    207.05 o 
  -6 -10   9      908.80      931.65    306.41 o 
  -5 -10   9      964.54     1070.98    108.35 o 
  -4 -10   9       40.68      110.99     56.42 o 
  -3 -10   9      519.79      508.23    141.32 o 
  -2 -10   9     3416.41     3433.85    429.24 o 
  -1 -10   9    11098.26    11281.80    323.09 o 
   0 -10   9       43.48      147.71     55.11 o 
   1 -10   9     1444.09     1445.07    115.76 o 
   2 -10   9      239.67      176.54     46.97 o 
   3 -10   9       20.74        0.33     39.82 o 
   4 -10   9     6592.56     6440.25    159.69 o 
   5 -10   9      462.94      510.19     59.86 o 
   6 -10   9    10246.69     9825.27    317.23 o 
   7 -10   9       78.41       64.19     50.14 o 
   8 -10   9     1675.95     1708.83    149.83 o 
  -9  -9   9       74.66       71.44     71.89 o 
  -8  -9   9     4144.00     4375.63    226.96 o 
  -7  -9   9       29.64        0.00     56.98 o 
  -6  -9   9       20.49        0.00     66.68 o 
  -5  -9   9      130.58       87.20     55.38 o 
  -4  -9   9      445.09      466.74     92.86 o 
  -3  -9   9    12862.40    13359.46    353.43 o 
  -2  -9   9     9797.42    10008.55    573.92 o 
  -1  -9   9     8108.11     8632.12    222.17 o 
   0  -9   9     3656.62     3581.95    138.96 o 
   1  -9   9        8.11       18.14     39.31 o 
   2  -9   9      347.66      313.93     44.64 o 
   3  -9   9      892.20      782.93     60.16 o 
   4  -9   9     3446.04     3426.47    114.68 o 
   5  -9   9     5212.30     5415.75    231.43 o 
   6  -9   9       55.89        0.00     39.96 o 
   7  -9   9     2433.77     2546.22    119.80 o 
   8  -9   9        0.48        0.00     44.91 o 
   9  -9   9      342.30      379.98    118.68 o 
 -10  -8   9     1168.02      950.75    169.18 o 
  -9  -8   9     3426.64     3843.35    222.11 o 
  -8  -8   9       19.35        7.70     68.23 o 
  -7  -8   9        9.78        0.74     49.21 o 
  -6  -8   9      384.29      230.62     71.35 o 
  -5  -8   9     5596.17     5524.27    204.73 o 
  -4  -8   9    11860.82    11645.74    506.80 o 
  -3  -8   9     1311.94     1260.19    106.61 o 
  -2  -8   9    12925.45    12695.21    332.23 o 
  -1  -8   9     3103.11     3018.07    170.84 o 
   0  -8   9      300.85      292.18     49.56 o 
   1  -8   9      899.32      840.39     73.65 o 
   2  -8   9       48.21       18.06     26.57 o 
   3  -8   9    10772.41    10084.22    216.23 o 
   4  -8   9     3294.76     3562.56    111.26 o 
   5  -8   9    12806.04    12904.85    238.46 o 
   6  -8   9     3907.75     4288.24    164.27 o 
   7  -8   9       53.16        0.00     36.33 o 
   8  -8   9      779.85      635.16     65.22 o 
   9  -8   9      212.39      178.68     74.18 o 
 -10  -7   9     1128.14     1061.97    192.48 o 
  -9  -7   9      346.42      352.95     87.74 o 
  -8  -7   9       13.31       23.05     58.15 o 
  -7  -7   9        0.98        0.00     50.53 o 
  -6  -7   9     8045.34     8434.75    278.13 o 
  -5  -7   9     4970.74     5255.58    169.56 o 
  -4  -7   9     5449.12     5526.37    196.03 o 
  -3  -7   9     8670.89     8442.94    249.87 o 
  -2  -7   9      474.35      518.65     94.20 o 
  -1  -7   9      502.44      659.00     63.68 o 
   0  -7   9     2658.83     2668.55    133.06 o 
   1  -7   9     9115.26     9366.52    162.51 o 
   2  -7   9    20062.62    20310.40    306.77 o 
   3  -7   9        9.49       25.91     25.92 o 
   4  -7   9     8045.10     8056.94    184.29 o 
   5  -7   9       55.81       31.61     30.05 o 
   6  -7   9      160.12       96.05     39.85 o 
   7  -7   9     1759.91     1643.95    116.34 o 
   8  -7   9       76.83       65.50     48.37 o 
   9  -7   9     6374.98     6166.02    220.41 o 
  10  -7   9      536.69      522.44    144.75 o 
 -10  -6   9      259.89      163.88     84.87 o 
  -9  -6   9       36.86       51.62     67.69 o 
  -8  -6   9      350.11      227.97     92.29 o 
  -7  -6   9     3022.88     3301.10    183.47 o 
  -6  -6   9      115.30       29.49     67.98 o 
  -5  -6   9    11605.40    11643.70    327.29 o 
  -4  -6   9     2898.05     3252.97    157.07 o 
  -3  -6   9       24.71        0.00     34.99 o 
  -2  -6   9     1096.12      989.44     74.52 o 
  -1  -6   9      131.11      134.71     30.93 o 
   0  -6   9    11851.98    11516.91    281.01 o 
   1  -6   9    11010.43    10863.64    176.15 o 
   2  -6   9     5689.14     5366.40    120.80 o 
   3  -6   9     4716.04     4569.94    112.59 o 
   4  -6   9      407.15      388.76     42.64 o 
   5  -6   9      349.39      434.06     51.22 o 
   6  -6   9     2645.51     2470.55    102.64 o 
   7  -6   9     6804.54     6622.08    164.79 o 
   8  -6   9    10750.95    10735.17    210.67 o 
   9  -6   9      414.69      387.70     75.27 o 
  10  -6   9     2646.85     2651.10    189.50 o 
 -10  -5   9       27.25       30.14     70.19 o 
  -9  -5   9     1224.15     1045.15    155.24 o 
  -8  -5   9     3421.46     3631.00    345.23 o 
  -7  -5   9      979.86      892.80    106.99 o 
  -6  -5   9     8861.69     8752.80    280.79 o 
  -5  -5   9      121.18      109.27     51.54 o 
  -4  -5   9       19.08       59.45     35.86 o 
  -3  -5   9     1463.85     1326.34    103.03 o 
  -2  -5   9     3106.54     3049.57     94.90 o 
  -1  -5   9    13102.72    12735.92    209.79 o 
   0  -5   9      365.33      412.52     37.64 o 
   1  -5   9    29128.50    29189.79    369.06 o 
   2  -5   9     8317.42     8095.61    155.73 o 
   3  -5   9     2136.39     2391.06     66.69 o 
   4  -5   9     1292.35     1440.26     66.96 o 
   5  -5   9        2.86       46.12     26.63 o 
   6  -5   9    11253.62    10973.00    251.75 o 
   7  -5   9     3379.58     3735.81    115.67 o 
   8  -5   9     4594.08     4558.01    175.41 o 
   9  -5   9     6782.37     6831.28    221.11 o 
  10  -5   9        4.06        0.00     55.04 o 
  11  -5   9       35.26       74.99     74.46 o 
 -10  -4   9     1664.71     1455.91    149.23 o 
  -9  -4   9     1317.29     1288.16    137.44 o 
  -8  -4   9     5086.60     4887.01    296.90 o 
  -7  -4   9     5210.81     4915.66    212.58 o 
  -6  -4   9      391.50      442.33     76.29 o 
  -5  -4   9      168.01       84.75     48.66 o 
  -4  -4   9      275.14      331.83     43.12 o 
  -3  -4   9     9693.96     9709.38    193.70 o 
  -2  -4   9    12759.08    12615.47    225.29 o 
  -1  -4   9     1153.60     1204.16     63.99 o 
   0  -4   9    12736.89    12662.51    218.86 o 
   1  -4   9      952.46      954.54     47.09 o 
   2  -4   9     1818.45     1823.89     65.33 o 
   3  -4   9     1216.31     1173.84     60.58 o 
   4  -4   9     2038.61     2065.37     65.76 o 
   5  -4   9    20904.15    21099.47    311.76 o 
   6  -4   9      586.51      566.97     46.93 o 
   7  -4   9    15083.26    14742.66    260.13 o 
   8  -4   9     5212.73     5571.77    187.93 o 
   9  -4   9      319.88      240.96     61.36 o 
  10  -4   9       98.51       25.49     54.05 o 
  11  -4   9        2.79        0.00     66.64 o 
 -10  -3   9      127.09       40.79     71.58 o 
  -9  -3   9     7417.38     6859.89    271.10 o 
  -8  -3   9      606.31      516.77     93.59 o 
  -7  -3   9     1027.35      970.66    109.64 o 
  -6  -3   9      306.34      348.98     59.77 o 
  -5  -3   9        6.82        9.33     33.61 o 
  -4  -3   9     5071.12     5140.53    156.42 o 
  -3  -3   9     1440.78     1410.44     69.60 o 
  -2  -3   9    16483.23    16833.94    237.78 o 
  -1  -3   9    20123.11    21048.91    335.70 o 
   0  -3   9      822.69      776.26     46.51 o 
   1  -3   9     2496.87     2577.29     79.63 o 
   2  -3   9       49.57       78.82     18.11 o 
   3  -3   9     5230.83     5146.95     94.46 o 
   4  -3   9     7172.78     6888.25    121.93 o 
   5  -3   9     4997.72     4835.21    109.36 o 
   6  -3   9    15986.88    15727.43    280.22 o 
   7  -3   9      401.23      385.61     57.74 o 
   8  -3   9     1172.36     1018.06     87.79 o 
   9  -3   9       11.66        0.00     40.61 o 
  10  -3   9      583.07      635.13     83.19 o 
  11  -3   9     5416.53     5772.13    244.26 o 
  12  -3   9      490.12      584.51    107.68 o 
 -10  -2   9     2702.56     2839.36    263.75 o 
  -9  -2   9      385.83      363.50     92.36 o 
  -8  -2   9     1497.84     1283.43    129.34 o 
  -7  -2   9       88.25        6.44     44.55 o 
  -6  -2   9      831.42      804.65     80.87 o 
  -5  -2   9     3003.64     3168.31    160.34 o 
  -4  -2   9      864.96      829.84     84.69 o 
  -3  -2   9    20178.13    20811.51    377.79 o 
  -2  -2   9    14204.53    14866.03    330.79 o 
  -1  -2   9    10287.91    10618.01    179.14 o 
   0  -2   9     2141.10     2355.21     64.65 o 
   1  -2   9       37.22        0.00     16.18 o 
   2  -2   9     4660.80     4481.34     84.60 o 
   3  -2   9     1729.60     1669.71     53.87 o 
   4  -2   9    16348.47    15901.42    239.00 o 
   5  -2   9    16293.09    16580.99    228.35 o 
   6  -2   9       10.47       27.77     21.79 o 
   7  -2   9      311.49      346.56     54.61 o 
   8  -2   9        1.58        0.00     36.18 o 
   9  -2   9     2213.25     2262.33    126.44 o 
  10  -2   9     5935.34     5863.64    198.80 o 
  11  -2   9     1175.96     1186.55    106.78 o 
  12  -2   9     5340.66     4920.06    230.20 o 
 -10  -1   9      464.02      429.78    136.45 o 
  -9  -1   9      509.04      343.42     79.56 o 
  -8  -1   9        5.80       28.24     53.00 o 
  -7  -1   9     2577.25     2787.04    146.75 o 
  -6  -1   9     1269.93     1241.20     99.94 o 
  -5  -1   9     4429.04     4662.20    160.95 o 
  -4  -1   9     9058.40     9222.19    227.04 o 
  -3  -1   9      346.64      409.71     63.23 o 
  -2  -1   9     2622.70     2439.55     70.52 o 
  -1  -1   9     2385.34     2530.79     92.42 o 
   0  -1   9     2715.14     2679.29     81.90 o 
   1  -1   9     6638.04     6556.23    104.84 o 
   2  -1   9      825.18      993.17     40.19 o 
   3  -1   9    60761.53    58822.90    716.88 o 
   4  -1   9    24893.71    25282.70    315.45 o 
   5  -1   9    25984.64    26264.46    327.45 o 
   6  -1   9      876.70      735.15     79.07 o 
   7  -1   9      114.22       98.79     35.94 o 
   8  -1   9    12091.27    11807.54    280.98 o 
   9  -1   9     1513.68     1678.56    111.70 o 
  10  -1   9     7537.88     7213.56    214.96 o 
  11  -1   9     3619.19     4042.55    168.82 o 
  12  -1   9       97.23       41.01     66.35 o 
  -9   0   9       20.63        0.00     56.12 o 
  -8   0   9      196.48      136.71     63.36 o 
  -7   0   9      106.44      113.76     55.44 o 
  -6   0   9     5288.35     5128.60    179.88 o 
  -5   0   9     1658.39     1603.15    104.60 o 
  -4   0   9     5289.27     5247.46    186.48 o 
  -3   0   9     3352.58     3676.33    126.71 o 
  -2   0   9      646.11      710.82     41.80 o 
  -1   0   9     1547.41     1495.70     52.74 o 
   0   0   9    14221.01    15031.68    196.34 o 
   1   0   9    37796.23    39040.77    458.37 o 
   2   0   9    43134.60    44566.70    480.88 o 
   3   0   9        1.55       16.30     17.43 o 
   4   0   9     3763.86     3718.30    101.98 o 
   5   0   9      528.18      551.21     26.17 o 
   6   0   9     1296.03     1200.02     59.87 o 
   7   0   9     4382.44     4346.14    139.36 o 
   8   0   9      135.01       96.10     39.35 o 
   9   0   9    14641.68    14168.61    311.28 o 
  10   0   9     2326.12     2283.25    121.66 o 
  11   0   9     2002.10     2010.24    120.04 o 
  12   0   9      512.29      404.67     80.80 o 
  13   0   9       16.23        0.00     64.23 o 
  -9   1   9      444.95      339.33     91.59 o 
  -8   1   9      975.76      891.11    113.50 o 
  -7   1   9     5937.20     5784.02    219.71 o 
  -6   1   9      396.75      394.44     66.78 o 
  -5   1   9     9017.43     8734.72    234.97 o 
  -4   1   9     4067.25     4075.26    146.50 o 
  -3   1   9      162.88      176.38     48.44 o 
  -2   1   9     1559.72     1703.33     57.70 o 
  -1   1   9      255.66      297.16     27.79 o 
   0   1   9    26802.28    26394.59    310.97 o 
   1   1   9    20897.54    21082.51    253.26 o 
   2   1   9     9047.17     8947.90    136.72 o 
   3   1   9      775.31      724.61     43.46 o 
   4   1   9       82.37       72.30     20.27 o 
   5   1   9       71.98       56.10     14.79 o 
   6   1   9      407.73      362.51     34.87 o 
   7   1   9     8583.39     8294.55    203.14 o 
   8   1   9    19308.65    18615.93    365.09 o 
   9   1   9      104.19       49.30     38.70 o 
  10   1   9     3468.97     3471.89    139.00 o 
  11   1   9       97.71      142.79     49.06 o 
  12   1   9      353.55      304.75     82.80 o 
  13   1   9     1214.55     1300.69    150.67 o 
  -9   2   9     1405.31     1550.45    154.18 o 
  -8   2   9     4032.51     3781.49    204.40 o 
  -7   2   9     1188.42     1346.56    110.10 o 
  -6   2   9     9887.40     9510.56    255.47 o 
  -5   2   9      242.10      214.11     52.00 o 
  -4   2   9      699.24      723.50     73.00 o 
  -3   2   9      139.81      166.14     41.24 o 
  -2   2   9     4497.42     4838.16    115.47 o 
  -1   2   9    32338.23    32348.60    432.41 o 
   0   2   9     4389.07     4728.42    139.17 o 
   1   2   9    48757.27    48807.59    564.86 o 
   2   2   9     6121.42     6791.32    113.54 o 
   3   2   9      717.46      691.66     45.24 o 
   4   2   9     4307.84     4128.67    112.71 o 
   5   2   9     1015.46     1042.98     59.64 o 
   6   2   9    19425.35    18617.56    299.97 o 
   7   2   9     3967.11     4092.22    130.59 o 
   8   2   9     2063.69     1931.43    136.17 o 
   9   2   9     3411.14     3470.64    130.32 o 
  10   2   9       99.57       36.38     39.98 o 
  11   2   9      961.90      810.59     74.44 o 
  12   2   9      707.76      686.31     87.15 o 
  13   2   9     1039.33      807.14     81.14 o 
  -9   3   9      386.26      284.96     93.11 o 
  -8   3   9     3169.10     3027.99    120.03 o 
  -7   3   9     1919.52     1699.06    124.63 o 
  -6   3   9      758.34      693.77     81.13 o 
  -5   3   9     1221.31     1120.14     94.39 o 
  -4   3   9       10.01       28.90     40.87 o 
  -3   3   9     5436.40     5611.34    167.31 o 
  -2   3   9     8430.74     8674.46    184.19 o 
  -1   3   9     3928.17     4067.54     96.27 o 
   0   3   9    21077.18    21179.18    280.23 o 
   1   3   9      110.14       92.99     21.52 o 
   2   3   9     4316.27     4378.52     87.44 o 
   3   3   9     2113.13     2000.54     56.21 o 
   4   3   9     3368.47     3330.58     81.00 o 
   5   3   9    17173.71    16559.07    336.68 o 
   6   3   9      125.31      120.60     26.06 o 
   7   3   9    14234.61    14432.96    329.79 o 
   8   3   9     2397.11     2215.76     99.11 o 
   9   3   9      360.00      409.50     52.17 o 
  10   3   9      565.35      538.23     58.72 o 
  11   3   9        5.11        0.00     37.37 o 
  12   3   9     5442.58     5815.94    177.74 o 
  13   3   9     1415.23     1249.45    209.74 o 
  -8   4   9      363.90      250.69     55.36 o 
  -7   4   9      786.51      853.98    113.86 o 
  -6   4   9        0.54       40.50     62.66 o 
  -5   4   9      174.94      178.63     54.79 o 
  -4   4   9     6697.74     6380.13    192.66 o 
  -3   4   9     1068.69      902.39     78.50 o 
  -2   4   9    13533.94    13283.69    249.56 o 
  -1   4   9     4588.93     4377.77     97.40 o 
   0   4   9      117.96      107.67     23.26 o 
   1   4   9      308.86      358.71     30.97 o 
   2   4   9     4166.52     4354.89     91.34 o 
   3   4   9    26353.78    25644.03    344.31 o 
   4   4   9    30357.49    29866.47    388.48 o 
   5   4   9    11193.35    11416.06    247.06 o 
   6   4   9    16038.71    16046.75    267.14 o 
   7   4   9       97.99       93.90     43.50 o 
   8   4   9      175.37      158.86     37.45 o 
   9   4   9      112.03       86.08     35.79 o 
  10   4   9     1110.78     1161.06     73.03 o 
  11   4   9    11186.76    11452.01    341.95 o 
  12   4   9      177.48      187.75     77.99 o 
  13   4   9     3080.08     2783.58    238.57 o 
  -8   5   9      589.96      550.47     89.54 o 
  -7   5   9        0.59        3.35     45.21 o 
  -6   5   9     1262.52     1113.62    105.91 o 
  -5   5   9     4925.40     5503.98    189.63 o 
  -4   5   9        8.17        0.00     37.71 o 
  -3   5   9    25515.51    23978.80    458.14 o 
  -2   5   9     3609.33     3655.73    115.92 o 
  -1   5   9     2698.57     2751.39     85.54 o 
   0   5   9        1.62        0.00     17.72 o 
   1   5   9     1985.50     2027.80     60.02 o 
   2   5   9    25340.25    25673.43    326.07 o 
   3   5   9     3138.15     3162.44     73.94 o 
   4   5   9    24154.30    24372.45    356.25 o 
   5   5   9    18232.91    17722.92    319.55 o 
   6   5   9      194.70      155.06     30.70 o 
   7   5   9      488.36      543.96     62.62 o 
   8   5   9      942.01      996.06     69.00 o 
   9   5   9     6155.30     5935.58    183.81 o 
  10   5   9     6886.29     6659.26    171.66 o 
  11   5   9     2375.97     2337.52    157.65 o 
  12   5   9     7908.11     7577.41    444.17 o 
  13   5   9      280.83      306.34     99.70 o 
  -8   6   9        2.78        0.00     51.28 o 
  -7   6   9     1183.38     1290.16    122.16 o 
  -6   6   9     1275.48     1294.40    133.89 o 
  -5   6   9     2901.73     3083.25    153.13 o 
  -4   6   9     9603.67     9554.33    255.65 o 
  -3   6   9      130.23      106.01     47.30 o 
  -2   6   9     8990.79     9082.63    200.70 o 
  -1   6   9      127.25      115.19     26.88 o 
   0   6   9     2744.05     2509.43     75.90 o 
   1   6   9    25047.98    25273.87    329.69 o 
   2   6   9     2084.00     2046.51     66.20 o 
   3   6   9    21524.31    21230.12    300.22 o 
   4   6   9      751.58      686.34     45.25 o 
   5   6   9      142.24       89.62     18.10 o 
   6   6   9     1208.90     1237.10     67.78 o 
   7   6   9       78.73       85.82     33.52 o 
   8   6   9    13702.37    13867.24    304.10 o 
   9   6   9     2422.50     2560.50    104.40 o 
  10   6   9     7117.41     6982.87    183.49 o 
  11   6   9     2587.75     2557.82    220.84 o 
  12   6   9      606.50      542.04    105.13 o 
  13   6   9      107.01       72.45     74.36 o 
  -7   7   9      281.57      322.89     72.29 o 
  -6   7   9     6054.43     6210.33    266.79 o 
  -5   7   9     1280.19     1172.31    127.09 o 
  -4   7   9     1571.19     1503.74    140.59 o 
  -3   7   9     2648.98     2704.28    168.17 o 
  -2   7   9       10.97        0.00     29.56 o 
  -1   7   9     1689.74     1790.86     83.77 o 
   0   7   9     4277.02     4270.85    100.92 o 
   1   7   9    12601.35    12626.15    213.78 o 
   2   7   9    24203.45    23616.75    335.97 o 
   3   7   9       17.73       18.70     22.04 o 
   4   7   9     1402.91     1433.74     70.90 o 
   5   7   9     2658.89     2769.59     74.07 o 
   6   7   9     1263.04     1204.42     79.17 o 
   7   7   9    12158.14    12600.46    334.88 o 
   8   7   9      729.89      784.62     64.96 o 
   9   7   9     8821.21     8929.12    211.47 o 
  10   7   9      285.90      314.50     45.95 o 
  11   7   9      588.39      487.10    111.46 o 
  12   7   9      122.16      128.66     65.94 o 
  13   7   9      327.36      323.49     89.12 o 
  -7   8   9     3622.61     3816.73    180.77 o 
  -6   8   9      228.89      282.13     91.40 o 
  -5   8   9     2421.67     2475.49    182.00 o 
  -4   8   9      431.33      382.77     70.01 o 
  -3   8   9      107.10       55.35     45.16 o 
  -2   8   9     3331.13     3352.72    183.48 o 
  -1   8   9        6.75       23.64     33.69 o 
   0   8   9    13984.25    14238.95    239.12 o 
   1   8   9     4732.66     4487.50    112.04 o 
   2   8   9      697.98      629.18     56.47 o 
   3   8   9       20.29       33.39     23.03 o 
   4   8   9      124.68      118.79     28.21 o 
   5   8   9     5464.49     5362.08    151.96 o 
   6   8   9     2061.19     1859.62    141.13 o 
   7   8   9     9580.04     9353.48    373.25 o 
   8   8   9    17283.25    17632.35    341.72 o 
   9   8   9        2.48        0.00     29.22 o 
  10   8   9      386.44      323.69     46.06 o 
  11   8   9       33.92        0.00     49.06 o 
  12   8   9     2105.90     1910.33    211.38 o 
  13   8   9     2361.86     2511.70    309.84 o 
  -6   9   9     1569.21     1584.84    127.08 o 
  -5   9   9      251.60      196.67     79.99 o 
  -4   9   9      912.02      942.36    116.94 o 
  -3   9   9     1124.79     1176.51    206.66 o 
  -2   9   9     2023.42     2104.20    248.00 o 
  -1   9   9     9673.66     9828.20    242.23 o 
   0   9   9      750.06      761.05     58.00 o 
   1   9   9     4465.59     4550.44    116.99 o 
   2   9   9      114.73      111.22     32.23 o 
   3   9   9     1546.61     1489.32     82.18 o 
   4   9   9    11629.16    11332.38    210.29 o 
   5   9   9       31.96       14.36     23.82 o 
   6   9   9    12240.47    12128.50    257.83 o 
   7   9   9     2839.88     2673.78    108.91 o 
   8   9   9     2667.04     2614.39    185.32 o 
   9   9   9      568.82      573.47     61.48 o 
  10   9   9      100.42       86.00     37.87 o 
  11   9   9     2126.41     2167.33    150.00 o 
  12   9   9     2348.36     2402.05    318.74 o 
  13   9   9     2951.31     2780.29    344.04 o 
  -6  10   9        1.42       68.78     64.10 o 
  -5  10   9      340.22      373.27    122.05 o 
  -4  10   9      320.41      291.96    102.44 o 
  -3  10   9     6753.29     7308.22    375.59 o 
  -2  10   9     7504.18     7242.52    213.80 o 
  -1  10   9     1005.85      914.61     91.25 o 
   0  10   9     3728.75     3571.12    223.77 o 
   1  10   9        8.56        1.76     29.57 o 
   2  10   9     1926.49     1983.27     98.57 o 
   3  10   9     6293.36     6547.80    183.35 o 
   4  10   9     4814.23     4721.08    137.23 o 
   5  10   9    24074.84    24147.28    372.70 o 
   6  10   9      206.25      217.98     46.45 o 
   7  10   9     4090.52     4074.36    135.05 o 
   8  10   9       62.91        0.04     37.89 o 
   9  10   9      563.57      368.40     60.24 o 
  10  10   9     5025.54     4889.27    294.42 o 
  11  10   9        6.22       18.86     44.68 o 
  12  10   9    10209.46    11898.12    664.66 o 
  13  10   9     2658.87     2101.11    314.99 o 
  -5  11   9      176.68      110.78    102.45 o 
  -4  11   9     4252.96     4976.02    313.95 o 
  -3  11   9      615.53      678.01    251.12 o 
  -2  11   9     7768.15     8153.70    353.05 o 
  -1  11   9     1477.86     1473.52    203.39 o 
   0  11   9      203.95      215.60     59.57 o 
   1  11   9      218.72      210.06     43.67 o 
   2  11   9      244.31      239.08     42.18 o 
   3  11   9     6119.12     6147.38    154.25 o 
   4  11   9     7421.50     7219.09    203.33 o 
   5  11   9     1098.53     1088.92     70.64 o 
   6  11   9     5399.94     5556.61    165.32 o 
   7  11   9       97.39       31.20     36.93 o 
   8  11   9      787.54      853.27    137.05 o 
   9  11   9     3049.49     2617.56    163.08 o 
  10  11   9     2056.88     1949.89    138.05 o 
  11  11   9    14226.70    14169.45    809.74 o 
  12  11   9      191.45      285.79    133.99 o 
  13  11   9      707.48      919.53    248.78 o 
  -4  12   9      102.49      157.78    100.96 o 
  -3  12   9     5150.62     5908.89    472.65 o 
  -2  12   9      241.71      136.45     94.35 o 
  -1  12   9       42.48        0.00     65.64 o 
   0  12   9      511.85      489.79     79.32 o 
   1  12   9      408.81      308.12     51.85 o 
   2  12   9     9662.17     9559.86    213.01 o 
   3  12   9     2742.61     2809.30    110.39 o 
   4  12   9     9366.33     8910.73    194.66 o 
   5  12   9     4287.84     4119.82    161.25 o 
   6  12   9      841.86      770.31     96.85 o 
   7  12   9     1995.19     1953.70    122.09 o 
   8  12   9     1089.54     1102.67    230.58 o 
   9  12   9     9536.62     8657.81    312.74 o 
  10  12   9     6553.84     6374.48    257.74 o 
  11  12   9     1442.63     1465.88    124.93 o 
  12  12   9     1961.87     1770.50    110.81 o 
  -4  13   9     2896.82     2549.51    280.64 o 
  -3  13   9       23.79       25.66     97.15 o 
  -2  13   9      178.72       93.87     89.20 o 
  -1  13   9        4.44        0.00     51.01 o 
   0  13   9     4397.19     4352.11    202.33 o 
   1  13   9    14605.04    14474.51    355.32 o 
   2  13   9     1037.66      985.11     78.65 o 
   3  13   9    12812.78    12614.66    256.55 o 
   4  13   9      626.54      612.76     61.12 o 
   5  13   9        3.60       15.85     30.82 o 
   6  13   9      781.76      820.81     55.35 o 
   7  13   9     1341.03     1332.89    116.06 o 
   8  13   9    13638.01    13528.23    432.69 o 
   9  13   9     1201.34     1160.41    171.55 o 
  10  13   9     5076.80     5303.30    241.00 o 
  11  13   9     1438.40     1742.56    300.00 o 
  12  13   9       51.63       28.99     59.90 o 
  -3  14   9        2.68        4.30     95.80 o 
  -2  14   9       66.35        1.42     90.63 o 
  -1  14   9     5924.90     5957.48    245.15 o 
   0  14   9     3799.85     3736.66    197.23 o 
   1  14   9     4737.41     4860.34    172.64 o 
   2  14   9     5415.83     5632.67    204.00 o 
   3  14   9      103.54      166.13     44.45 o 
   4  14   9      129.10       95.15     40.73 o 
   5  14   9      641.33      648.21     67.75 o 
   6  14   9     6189.62     6088.94    184.42 o 
   7  14   9    13691.96    13449.99    368.80 o 
   8  14   9     1122.06     1115.02    138.05 o 
   9  14   9     5336.85     5333.13    254.97 o 
  10  14   9      255.84      299.85     87.69 o 
  11  14   9       21.86        0.00     74.57 o 
  12  14   9      481.31      382.74     84.88 o 
  -2  15   9     2812.42     2857.54    264.20 o 
  -1  15   9        0.77       23.73     73.53 o 
   0  15   9     9249.21     9934.91    321.97 o 
   1  15   9     2529.16     2584.26    168.50 o 
   2  15   9      791.26      952.13     91.10 o 
   3  15   9      275.15      167.33     54.95 o 
   4  15   9      156.56       75.15     46.38 o 
   5  15   9     5218.85     5257.57    171.98 o 
   6  15   9     4671.59     4237.14    144.56 o 
   7  15   9     4816.72     4624.88    209.75 o 
   8  15   9     8104.83     8109.00    393.94 o 
   9  15   9      124.34      124.95     78.55 o 
  10  15   9      113.80       40.66     71.48 o 
  11  15   9      482.46      628.33    140.32 o 
   0  16   9        4.93       23.11     72.19 o 
   1  16   9     1666.98     1575.21    260.63 o 
   2  16   9      283.86      230.78     73.39 o 
   3  16   9      589.19      448.14    124.36 o 
   4  16   9     5314.42     5380.73    189.37 o 
   5  16   9        9.03      105.57     50.04 o 
   6  16   9     9759.25     9837.45    296.57 o 
   7  16   9     2655.97     2982.76    185.59 o 
   8  16   9     2278.38     2308.76    272.20 o 
   9  16   9      187.19      157.64     84.80 o 
  10  16   9        5.78       36.30     80.59 o 
   1  17   9       25.18       11.49     81.58 o 
   2  17   9     1013.72      828.33    108.19 o 
   3  17   9     2345.95     2265.65    181.71 o 
   4  17   9     1678.63     1620.08    120.92 o 
   5  17   9     7887.37     8064.86    232.86 o 
   6  17   9      318.28      330.26     58.77 o 
   7  17   9     1003.46     1167.32    133.06 o 
   8  17   9        5.59       45.28    142.51 o 
   9  17   9      211.20      115.52    120.17 o 
   4  18   9     5896.30     6309.73    218.79 o 
   5  18   9      264.47      362.08     95.53 o 
   6  18   9      482.98      445.03     70.71 o 
   7  18   9       22.82       16.69     75.21 o 
  -5 -15  10     1968.34     1938.02    384.72 o 
  -4 -15  10      320.43      197.34     83.15 o 
  -3 -15  10     7037.60     7416.17    357.51 o 
  -2 -15  10      356.63      428.28    119.63 o 
  -1 -15  10     1508.68     1622.97    192.42 o 
   0 -15  10       22.66       71.65     85.27 o 
   1 -15  10       95.76       87.98     75.84 o 
   2 -15  10     5648.18     5709.11    260.51 o 
  -6 -14  10      143.06      126.66     77.33 o 
  -5 -14  10     4625.19     4533.45    237.26 o 
  -4 -14  10     3581.42     3939.87    222.76 o 
  -3 -14  10      216.98      146.17     91.00 o 
  -2 -14  10     3456.60     3676.39    258.49 o 
  -1 -14  10        3.77        0.00     74.96 o 
   0 -14  10      866.87      770.50    177.72 o 
   1 -14  10     3234.49     2945.69    188.06 o 
   2 -14  10      670.40      769.35    167.53 o 
   3 -14  10     8139.71     8796.38    366.93 o 
   4 -14  10      493.66      305.01    186.15 o 
  -7 -13  10       10.15       59.82     95.20 o 
  -6 -13  10     5380.27     5984.26    256.50 o 
  -5 -13  10     1888.79     1924.55    183.51 o 
  -4 -13  10     1945.34     2178.09    209.92 o 
  -3 -13  10     1877.77     2003.59    160.52 o 
  -2 -13  10        0.55       11.72     72.77 o 
  -1 -13  10     1797.77     1570.13    194.51 o 
   0 -13  10      259.86      302.27     95.34 o 
   1 -13  10     4427.82     4541.35    233.58 o 
   2 -13  10     6902.05     6874.55    395.36 o 
   3 -13  10      328.40      255.14     77.39 o 
   4 -13  10      626.92      348.83    102.21 o 
   5 -13  10        4.27        0.00     76.16 o 
  -7 -12  10     3733.01     3821.36    283.59 o 
  -6 -12  10       41.34       11.04     81.35 o 
  -5 -12  10     6212.55     6446.98    275.11 o 
  -4 -12  10      403.54      334.00    154.83 o 
  -3 -12  10       60.30       91.17     63.05 o 
  -2 -12  10     3189.37     2952.26    180.14 o 
  -1 -12  10        2.46       38.99     82.22 o 
   0 -12  10    10289.87    10638.38    318.01 o 
   1 -12  10     2553.77     2606.90    164.31 o 
   2 -12  10     1630.61     1731.28    141.99 o 
   3 -12  10      615.79      767.18    103.56 o 
   4 -12  10       18.73        0.00     61.91 o 
   5 -12  10      950.62      763.02    123.72 o 
   6 -12  10      443.45      362.76     85.92 o 
  -8 -11  10     1135.41     1159.67    138.26 o 
  -7 -11  10     1241.48     1275.99    144.79 o 
  -6 -11  10     3063.00     3060.68    246.78 o 
  -5 -11  10      222.86      122.19     64.03 o 
  -4 -11  10     1300.28     1290.68    124.98 o 
  -3 -11  10     5461.34     5333.07    220.61 o 
  -2 -11  10     1923.18     1971.04    148.74 o 
  -1 -11  10    10538.68    10578.05    388.39 o 
   0 -11  10      488.63      356.04     89.84 o 
   1 -11  10     2301.62     2329.93    162.52 o 
   2 -11  10       84.37       66.78     55.41 o 
   3 -11  10       54.34       64.38     55.51 o 
   4 -11  10     3366.56     3344.71    217.85 o 
   5 -11  10       52.60        0.00     56.23 o 
   6 -11  10     6563.05     6600.48    196.41 o 
   7 -11  10     2404.18     2530.01    143.72 o 
  -8 -10  10     4152.77     4246.25    234.60 o 
  -7 -10  10     1293.94     1444.42    149.41 o 
  -6 -10  10      271.67      201.29     96.65 o 
  -5 -10  10     1240.45     1234.19    119.03 o 
  -4 -10  10      886.25     1042.70    111.55 o 
  -3 -10  10     8807.50     8579.31    304.66 o 
  -2 -10  10      943.05      929.76    102.00 o 
  -1 -10  10     2858.30     2743.20    183.81 o 
   0 -10  10     8235.06     8590.72    347.92 o 
   1 -10  10        1.53        0.00     44.76 o 
   2 -10  10       12.96        0.00     46.42 o 
   3 -10  10     4331.12     3853.81    194.43 o 
   4 -10  10     3322.61     3471.33    156.32 o 
   5 -10  10    14684.41    14746.14    301.33 o 
   6 -10  10       44.50       21.68     48.07 o 
   7 -10  10     1824.44     1984.78    200.85 o 
   8 -10  10       30.83       57.88     55.32 o 
  -9  -9  10     4710.57     4654.88    309.37 o 
  -8  -9  10      280.85      196.31     80.27 o 
  -7  -9  10       64.92       29.70     60.77 o 
  -6  -9  10      129.55       77.28     63.28 o 
  -5  -9  10       18.79        0.00     47.21 o 
  -4  -9  10     7316.92     7289.04    248.17 o 
  -3  -9  10     3022.44     3214.21    252.42 o 
  -2  -9  10     6424.50     6318.77    226.40 o 
  -1  -9  10     1137.48      990.31    118.02 o 
   0  -9  10       28.07       44.04     44.36 o 
   1  -9  10      989.34      927.98     93.03 o 
   2  -9  10       20.43       11.18     37.60 o 
   3  -9  10     4566.09     4725.93    177.96 o 
   4  -9  10     7582.74     7962.87    177.77 o 
   5  -9  10     3532.64     3298.02    131.46 o 
   6  -9  10     3460.26     3395.71    137.37 o 
   7  -9  10       61.92       67.14     49.28 o 
   8  -9  10      440.79      225.97     58.31 o 
  -9  -8  10      271.75      120.87     93.90 o 
  -8  -8  10      208.47      225.18    100.50 o 
  -7  -8  10        4.46       21.71     57.75 o 
  -6  -8  10     1916.97     1738.09    145.20 o 
  -5  -8  10     3649.42     3782.09    321.91 o 
  -4  -8  10      605.78      720.96    163.42 o 
  -3  -8  10     7281.92     7416.16    357.23 o 
  -2  -8  10      900.48      774.02     88.38 o 
  -1  -8  10      390.34      303.13     55.72 o 
   0  -8  10      511.29      426.10     58.48 o 
   1  -8  10     1718.91     1917.09    120.05 o 
   2  -8  10    12007.99    11857.58    215.20 o 
   3  -8  10      560.33      420.93     46.51 o 
   4  -8  10     7079.45     7194.49    162.78 o 
   5  -8  10     1421.59     1467.31    103.14 o 
   6  -8  10      114.63       43.43     41.63 o 
   7  -8  10     1090.18      965.09     80.80 o 
   8  -8  10      963.77      948.83     77.73 o 
   9  -8  10     4456.21     4554.00    206.93 o 
  -9  -7  10      184.58      166.53     80.95 o 
  -8  -7  10        8.42        0.00     60.80 o 
  -7  -7  10     3044.13     3026.36    244.02 o 
  -6  -7  10      948.76      973.68    111.12 o 
  -5  -7  10     7092.44     7344.20    257.38 o 
  -4  -7  10     5588.02     5544.37    208.38 o 
  -3  -7  10      525.07      766.25     88.55 o 
  -2  -7  10      125.74      143.31     50.18 o 
  -1  -7  10     1065.68      996.41    109.37 o 
   0  -7  10     6387.02     6196.82    174.80 o 
   1  -7  10    15212.82    15339.71    249.40 o 
   2  -7  10      520.21      479.78     45.98 o 
   3  -7  10     9300.81     9364.56    202.56 o 
   4  -7  10        7.41        0.00     28.51 o 
   5  -7  10      372.74      403.82     51.04 o 
   6  -7  10      969.23      943.62     76.19 o 
   7  -7  10      576.06      493.29     60.89 o 
   8  -7  10     4843.24     4795.12    144.06 o 
   9  -7  10      119.72       20.31     65.62 o 
  10  -7  10     3493.24     3838.33    230.08 o 
  -9  -6  10       67.00       32.56     70.86 o 
  -8  -6  10     1346.11     1502.88    146.21 o 
  -7  -6  10        2.83        0.00     52.00 o 
  -6  -6  10     8733.74     8839.00    419.58 o 
  -5  -6  10     2740.61     2596.57    156.00 o 
  -4  -6  10      631.70      682.28     70.63 o 
  -3  -6  10      149.99       67.43     46.80 o 
  -2  -6  10      639.61      740.54     81.35 o 
  -1  -6  10    10927.49    10900.45    288.87 o 
   0  -6  10     5934.93     6254.54    146.45 o 
   1  -6  10     8577.15     8341.86    228.72 o 
   2  -6  10     7085.02     6951.10    143.79 o 
   3  -6  10       10.62        0.00     24.11 o 
   4  -6  10       24.50       24.77     27.41 o 
   5  -6  10      593.99      595.74     84.49 o 
   6  -6  10     3107.26     2862.30    111.88 o 
   7  -6  10     7606.40     7571.14    240.11 o 
   8  -6  10      384.47      311.26     60.95 o 
   9  -6  10     7474.35     8066.29    252.61 o 
  10  -6  10      245.60       37.70     62.64 o 
  -9  -5  10     1345.64     1379.28    143.37 o 
  -8  -5  10     1449.12     1693.69    153.60 o 
  -7  -5  10     8197.60     8482.58    324.45 o 
  -6  -5  10      194.33       97.87     55.91 o 
  -5  -5  10     1430.56     1477.10    124.02 o 
  -4  -5  10      365.11      369.79     86.69 o 
  -3  -5  10     4798.00     4792.51    150.71 o 
  -2  -5  10    10443.17    10442.03    204.53 o 
  -1  -5  10       17.54       39.54     26.97 o 
   0  -5  10    12338.85    12618.42    212.65 o 
   1  -5  10     5067.38     5058.76    115.72 o 
   2  -5  10     1172.15     1178.70     67.62 o 
   3  -5  10       25.01        8.71     21.27 o 
   4  -5  10      233.35      162.08     32.77 o 
   5  -5  10     9291.16     8452.92    226.79 o 
   6  -5  10     3659.72     3504.18    118.69 o 
   7  -5  10    10765.46    10668.41    220.43 o 
   8  -5  10    11509.21    11892.21    301.81 o 
   9  -5  10      568.10      538.17    108.87 o 
  10  -5  10      334.31      333.14     76.78 o 
  11  -5  10      361.68      322.99     92.35 o 
  -9  -4  10     6683.99     7207.77    404.01 o 
  -8  -4  10     2735.05     3003.92    200.39 o 
  -7  -4  10     1967.56     1863.77    165.04 o 
  -6  -4  10     2521.41     2344.05    155.12 o 
  -5  -4  10       48.52       20.27     47.84 o 
  -4  -4  10     5030.16     5483.43    200.17 o 
  -3  -4  10     5903.50     6411.73    152.73 o 
  -2  -4  10     6131.25     6197.05    132.54 o 
  -1  -4  10    13080.25    13512.38    223.23 o 
   0  -4  10      290.61      399.36     38.89 o 
   1  -4  10     5977.24     6318.17    172.54 o 
   2  -4  10       28.64       10.51     18.85 o 
   3  -4  10       28.59       15.76     20.20 o 
   4  -4  10     4376.61     4237.42     95.60 o 
   5  -4  10      209.92      186.45     37.70 o 
   6  -4  10    17904.97    17581.10    305.71 o 
   7  -4  10     2966.29     3069.02    243.05 o 
   8  -4  10     3086.67     3120.33    149.78 o 
   9  -4  10      114.27       12.37     49.07 o 
  10  -4  10        5.13        0.00     53.26 o 
  11  -4  10     3898.17     3969.34    255.36 o 
  -9  -3  10      112.96        8.31     67.80 o 
  -8  -3  10     3556.83     3610.57    205.63 o 
  -7  -3  10     1069.94      837.77    113.54 o 
  -6  -3  10        0.40       42.38     52.09 o 
  -5  -3  10     3022.49     3268.72    164.75 o 
  -4  -3  10        1.93        0.00     33.43 o 
  -3  -3  10    22407.61    22673.40    369.94 o 
  -2  -3  10     5579.10     5349.63    119.62 o 
  -1  -3  10     3263.66     3257.26    112.03 o 
   0  -3  10     3656.57     3803.67    107.77 o 
   1  -3  10       75.54       39.29     21.95 o 
   2  -3  10     2710.17     2446.55     66.96 o 
   3  -3  10     4809.45     4661.65     96.64 o 
   4  -3  10     6025.02     6319.58    118.16 o 
   5  -3  10    15043.76    14725.46    262.07 o 
   6  -3  10       41.80       32.37     27.55 o 
   7  -3  10     2178.42     2263.79    120.95 o 
   8  -3  10        3.85        0.00     39.76 o 
   9  -3  10      833.40      884.11    108.04 o 
  10  -3  10     2445.53     2605.52    147.88 o 
  11  -3  10      113.01       56.37     68.86 o 
  12  -3  10     6584.28     6807.68    367.16 o 
  -9  -2  10     2557.45     2324.79    182.66 o 
  -8  -2  10       36.65       37.43     61.89 o 
  -7  -2  10      149.08       68.78     54.55 o 
  -6  -2  10     2173.61     2183.37    128.35 o 
  -5  -2  10      508.91      502.24     80.18 o 
  -4  -2  10    11202.82    11156.74    307.92 o 
  -3  -2  10      344.19      379.92     63.05 o 
  -2  -2  10     4885.15     4834.38    123.19 o 
  -1  -2  10      491.06      468.48     37.43 o 
   0  -2  10      692.97      690.86     41.92 o 
   1  -2  10    11370.05    12026.01    183.10 o 
   2  -2  10      279.64      273.19     26.78 o 
   3  -2  10    20436.11    19994.07    286.79 o 
   4  -2  10    21769.54    21678.31    285.11 o 
   5  -2  10     9682.65     9709.99    172.83 o 
   6  -2  10     4744.05     4824.93    120.18 o 
   7  -2  10      353.73      238.25     76.73 o 
   8  -2  10     3583.91     3516.46    245.59 o 
   9  -2  10     2369.40     2539.38    189.97 o 
  10  -2  10     3513.07     3370.74    162.42 o 
  11  -2  10     7300.34     6886.10    273.83 o 
  12  -2  10       36.20        1.74     70.99 o 
  -9  -1  10      303.17      128.84     79.02 o 
  -8  -1  10      228.78      154.94     65.50 o 
  -7  -1  10      540.97      576.45     82.31 o 
  -6  -1  10     4540.01     4564.65    255.74 o 
  -5  -1  10     6548.24     6493.47    196.46 o 
  -4  -1  10     1224.94     1258.00     99.44 o 
  -3  -1  10     8421.23     8775.53    216.68 o 
  -2  -1  10      620.07      736.87     49.02 o 
  -1  -1  10      978.03      918.25     67.29 o 
   0  -1  10     8144.03     8373.83    131.86 o 
   1  -1  10     7657.03     8037.24    124.98 o 
   2  -1  10    49316.04    49604.64    537.62 o 
   3  -1  10      788.20      803.69     43.59 o 
   4  -1  10    26673.44    26134.37    361.03 o 
   5  -1  10     2216.36     2288.83     73.83 o 
   6  -1  10      337.89      362.94     27.01 o 
   7  -1  10     5597.24     5572.18    204.85 o 
   8  -1  10      631.91      538.23     66.96 o 
   9  -1  10    15078.71    14589.80    327.79 o 
  10  -1  10     5466.39     5805.35    194.19 o 
  11  -1  10     1269.84     1096.62    101.70 o 
  12  -1  10     1045.90      890.43    110.45 o 
  -9   0  10      192.17      187.07     73.99 o 
  -8   0  10       12.06        1.18     56.12 o 
  -7   0  10     9189.75     9661.90    275.78 o 
  -6   0  10     1391.38     1343.04    109.21 o 
  -5   0  10     8442.43     8615.83    246.51 o 
  -4   0  10     4479.31     4382.03    151.76 o 
  -3   0  10      285.40      298.39     49.63 o 
  -2   0  10        5.46        0.00     21.34 o 
  -1   0  10     1561.93     1589.08     56.92 o 
   0   0  10     2324.50     2098.49     65.69 o 
   1   0  10    17477.76    17373.86    221.21 o 
   2   0  10      909.17      877.90     35.07 o 
   3   0  10     6614.33     6554.71    130.50 o 
   4   0  10     1228.32     1298.32     63.64 o 
   5   0  10     1586.12     1584.12     61.50 o 
   6   0  10     6671.06     6629.87    179.14 o 
   7   0  10     2813.33     2843.87    120.38 o 
   8   0  10    11065.38    10761.39    435.00 o 
   9   0  10     1802.21     1831.13    109.71 o 
  10   0  10     4247.68     3782.30    154.79 o 
  11   0  10     1419.38     1532.91    110.75 o 
  12   0  10        0.45        0.00     53.88 o 
  -9   1  10      220.41      205.76     87.00 o 
  -8   1  10     4053.84     4308.05    190.73 o 
  -7   1  10      148.17      217.59     76.44 o 
  -6   1  10    15184.59    15149.96    355.89 o 
  -5   1  10     4998.35     4971.72    220.43 o 
  -4   1  10     2970.58     2683.91    117.20 o 
  -3   1  10        7.15       12.31     29.47 o 
  -2   1  10       66.36       13.46     24.79 o 
  -1   1  10     9946.69    10082.50    168.20 o 
   0   1  10     2635.44     2657.50     67.95 o 
   1   1  10    19413.30    19150.49    257.11 o 
   2   1  10     6360.65     6223.82    109.91 o 
   3   1  10       33.09       20.05     21.01 o 
   4   1  10       66.74       25.23     19.84 o 
   5   1  10      129.50      107.90     24.31 o 
   6   1  10     6778.64     6915.64    180.63 o 
   7   1  10     9276.30     8824.07    216.58 o 
   8   1  10      462.11      400.74     56.16 o 
   9   1  10     6855.18     6925.99    320.04 o 
  10   1  10       88.49      102.90     44.98 o 
  11   1  10       92.06       63.88     48.70 o 
  12   1  10      656.31      594.61     76.30 o 
  13   1  10      130.50      180.48     71.06 o 
  -9   2  10      486.66      358.65     97.68 o 
  -8   2  10     1885.05     1840.00    143.91 o 
  -7   2  10     8613.58     8226.34    249.60 o 
  -6   2  10       22.30        0.00     43.21 o 
  -5   2  10     1687.46     1568.31    109.58 o 
  -4   2  10     1236.37     1234.13     93.81 o 
  -3   2  10     1578.57     1591.89    136.17 o 
  -2   2  10     9804.37     9880.21    202.39 o 
  -1   2  10      712.34      687.18     52.79 o 
   0   2  10    22522.12    22207.35    305.12 o 
   1   2  10      816.56      813.44     43.38 o 
   2   2  10      236.30      270.28     28.23 o 
   3   2  10      706.62      586.67     44.77 o 
   4   2  10      254.15      271.44     31.53 o 
   5   2  10    12582.69    12634.65    176.21 o 
   6   2  10     5255.93     5113.78    148.97 o 
   7   2  10     5893.65     5847.61    169.49 o 
   8   2  10     3052.20     2872.88    119.49 o 
   9   2  10      623.03      573.86     63.65 o 
  10   2  10       61.96       19.95     40.88 o 
  11   2  10      602.08      614.13     72.34 o 
  12   2  10     1944.79     2042.88    115.59 o 
  13   2  10     3443.14     3538.50    161.38 o 
  -8   3  10     1023.16     1047.20     99.34 o 
  -7   3  10     1796.13     1814.53    133.00 o 
  -6   3  10      228.07      187.81     60.52 o 
  -5   3  10      257.14      242.31     59.13 o 
  -4   3  10     3416.67     3410.95    168.88 o 
  -3   3  10     3039.93     2905.53    130.25 o 
  -2   3  10     6672.03     6903.87    164.54 o 
  -1   3  10    14410.85    14378.12    234.13 o 
   0   3  10     1384.23     1504.75     81.75 o 
   1   3  10     1583.28     1686.92     63.90 o 
   2   3  10     1553.77     1768.10     58.36 o 
   3   3  10     9262.72     9324.26    154.47 o 
   4   3  10    18291.69    17999.26    287.59 o 
   5   3  10      316.67      332.11     26.04 o 
   6   3  10    18503.25    18744.33    357.05 o 
   7   3  10     2928.76     2814.67    114.11 o 
   8   3  10       23.62       80.19     33.88 o 
   9   3  10        9.10        0.00     32.24 o 
  10   3  10        1.95        0.00     36.12 o 
  11   3  10    10087.87    10379.67    253.01 o 
  12   3  10     2790.35     2848.90    123.39 o 
  13   3  10     2469.65     2473.85    523.40 o 
  -8   4  10      861.91      919.31     89.58 o 
  -7   4  10        7.80       21.12     68.48 o 
  -6   4  10       55.77       56.88     51.98 o 
  -5   4  10     2322.22     2512.85    137.88 o 
  -4   4  10       26.35       66.25     45.04 o 
  -3   4  10    11246.99    10965.40    265.64 o 
  -2   4  10     3325.82     3519.19    118.00 o 
  -1   4  10      492.69      480.89     40.59 o 
   0   4  10      497.37      540.51     40.16 o 
   1   4  10      504.97      498.41     50.32 o 
   2   4  10      710.73      616.74     50.15 o 
   3   4  10     1327.57     1152.23     50.16 o 
   4   4  10      142.70      111.70     25.78 o 
   5   4  10     4824.66     4773.60     95.78 o 
   6   4  10        3.83        0.00     24.59 o 
   7   4  10      678.61      697.91     65.26 o 
   8   4  10      819.87      838.47     68.95 o 
   9   4  10     1435.93     1475.83    141.01 o 
  10   4  10    11989.68    12102.09    271.34 o 
  11   4  10      156.85      117.00     77.63 o 
  12   4  10     7856.48     7495.46    320.56 o 
  13   4  10      284.22      330.62     94.01 o 
  -8   5  10        0.40       19.37     52.73 o 
  -7   5  10      344.67      249.38     86.57 o 
  -6   5  10      688.45      798.54    125.24 o 
  -5   5  10     2175.19     2065.74    203.64 o 
  -4   5  10    11479.50    11532.25    288.66 o 
  -3   5  10      181.77      213.75     53.66 o 
  -2   5  10     7976.78     7795.30    183.25 o 
  -1   5  10     1908.80     2047.54    104.25 o 
   0   5  10      697.54      764.02     48.14 o 
   1   5  10     5729.46     5167.72    148.58 o 
   2   5  10     2174.18     2305.92     71.25 o 
   3   5  10    30862.06    30096.22    405.28 o 
   4   5  10    10405.58    10808.72    176.95 o 
   5   5  10     2963.17     2936.18     74.98 o 
   6   5  10      414.98      432.98     52.64 o 
   7   5  10       65.42       54.62     33.43 o 
   8   5  10     4452.45     4340.07    146.45 o 
   9   5  10     2740.76     2611.88    121.66 o 
  10   5  10      645.25      717.94    102.43 o 
  11   5  10     7707.68     7603.40    291.07 o 
  12   5  10       13.05       12.09     67.94 o 
  13   5  10      258.13      163.57    121.42 o 
  -7   6  10       70.51       25.77     76.38 o 
  -6   6  10     3762.29     3933.56    220.37 o 
  -5   6  10     5231.27     5532.29    203.67 o 
  -4   6  10      976.08      984.22     93.78 o 
  -3   6  10     8865.15     8601.05    236.82 o 
  -2   6  10      369.44      283.33     47.74 o 
  -1   6  10      630.59      572.34     56.46 o 
   0   6  10     6228.48     6219.13    204.60 o 
   1   6  10     1342.13     1293.62     60.58 o 
   2   6  10    20910.17    20661.60    301.70 o 
   3   6  10      554.95      584.01     42.00 o 
   4   6  10     3818.17     4163.46    102.49 o 
   5   6  10      235.64      301.46     32.76 o 
   6   6  10       12.68       14.92     31.78 o 
   7   6  10    12431.85    11889.27    259.76 o 
   8   6  10      348.92      315.05     50.39 o 
   9   6  10     7922.95     7691.93    196.60 o 
  10   6  10     2112.33     2042.87     98.42 o 
  11   6  10      117.38       13.32     32.85 o 
  12   6  10      114.83      137.08     65.93 o 
  13   6  10       15.08       30.18     75.77 o 
  -7   7  10     3597.09     3522.22    171.48 o 
  -6   7  10     1072.20     1018.90    131.33 o 
  -5   7  10     3148.39     2934.74    412.67 o 
  -4   7  10     1862.08     1867.40    127.69 o 
  -3   7  10        0.08       12.99     42.60 o 
  -2   7  10      716.75      822.17     73.42 o 
  -1   7  10      219.65      251.65     46.12 o 
   0   7  10    10530.76    10829.24    198.17 o 
   1   7  10    10520.16    10285.61    187.05 o 
   2   7  10     1076.45     1145.31     85.79 o 
   3   7  10     1624.98     1660.70     87.19 o 
   4   7  10       85.04       48.78     23.70 o 
   5   7  10     6681.89     6718.43    136.00 o 
   6   7  10     5077.86     4956.48    165.54 o 
   7   7  10     2870.64     2784.12    143.98 o 
   8   7  10     9835.66     9995.90    234.60 o 
   9   7  10      174.73      163.61     42.17 o 
  10   7  10     1667.29     1668.65    136.10 o 
  11   7  10       60.20       18.31     31.68 o 
  12   7  10       48.33       92.41     66.58 o 
  13   7  10     3185.87     3320.56    201.50 o 
  -6   8  10     3509.68     3354.26    237.98 o 
  -5   8  10      551.67      540.01    108.88 o 
  -4   8  10       20.54       11.16     48.32 o 
  -3   8  10     2394.66     2345.21    137.58 o 
  -2   8  10      165.78      172.61     46.41 o 
  -1   8  10    19889.30    19232.00    382.97 o 
   0   8  10     1581.49     1573.56     78.39 o 
   1   8  10     9779.55    10191.92    190.11 o 
   2   8  10      448.27      503.14     45.17 o 
   3   8  10       55.69       26.19     26.64 o 
   4   8  10     6145.64     5998.41    170.84 o 
   5   8  10      395.56      406.87     38.29 o 
   6   8  10     5048.23     4714.54    184.58 o 
   7   8  10     8891.83     8443.71    235.47 o 
   8   8  10      343.57      345.97     56.02 o 
   9   8  10     3987.93     4195.19    150.44 o 
  10   8  10      464.67      557.37     60.32 o 
  11   8  10      687.64      744.51     59.24 o 
  12   8  10     4023.00     4247.61    211.96 o 
  13   8  10      946.44      906.78    179.46 o 
  -6   9  10        3.53       25.69     77.26 o 
  -5   9  10      377.65      138.41     78.21 o 
  -4   9  10     2021.71     1653.84    268.30 o 
  -3   9  10     4177.99     3765.99    194.61 o 
  -2   9  10    12861.88    13065.40    334.58 o 
  -1   9  10      123.56      178.47     51.58 o 
   0   9  10    10146.22    10186.54    197.90 o 
   1   9  10      729.92      673.84     53.70 o 
   2   9  10      858.99      856.35     85.99 o 
   3   9  10     9068.33     8719.50    183.00 o 
   4   9  10      738.37      670.06     53.77 o 
   5   9  10    17885.76    18277.12    346.63 o 
   6   9  10     3209.19     3260.29    141.83 o 
   7   9  10     5713.27     5840.71    191.20 o 
   8   9  10     2351.23     2420.69    142.28 o 
   9   9  10      250.66      156.63     69.98 o 
  10   9  10     1222.80     1213.16     92.32 o 
  11   9  10      191.38      138.53     44.53 o 
  12   9  10     5961.72     5937.63    294.50 o 
  13   9  10     4561.54     4850.80    434.15 o 
  -5  10  10        9.04        0.00     79.65 o 
  -4  10  10     3737.12     3834.35    272.68 o 
  -3  10  10     3007.50     3185.85    241.18 o 
  -2  10  10     4615.39     4693.94    213.28 o 
  -1  10  10     8244.65     8547.07    233.08 o 
   0  10  10       35.31       34.73     40.49 o 
   1  10  10      135.41       56.60     36.57 o 
   2  10  10     1576.68     1611.14     84.46 o 
   3  10  10     7521.27     7473.54    198.89 o 
   4  10  10    13894.16    13997.33    255.00 o 
   5  10  10       49.61       47.65     28.75 o 
   6  10  10     5026.39     4855.52    175.85 o 
   7  10  10       26.88       35.73     37.56 o 
   8  10  10       81.62       57.43     42.47 o 
   9  10  10     2118.18     2217.06    123.40 o 
  10  10  10      124.33      168.87     49.66 o 
  11  10  10    11867.32    11754.77    268.90 o 
  12  10  10     1826.34     1907.46    300.78 o 
  13  10  10     2457.96     2316.47    335.61 o 
  -5  11  10     3324.71     3137.35    276.09 o 
  -4  11  10       41.21      122.48     93.63 o 
  -3  11  10     6831.31     7189.75    352.54 o 
  -2  11  10     1344.86     1480.14    137.32 o 
  -1  11  10       38.46       32.43     56.06 o 
   0  11  10       69.69       64.85     76.32 o 
   1  11  10        3.07        0.00     32.43 o 
   2  11  10     2741.97     2804.57    109.71 o 
   3  11  10     1605.10     1522.43    108.73 o 
   4  11  10     1422.08     1464.11     90.32 o 
   5  11  10     5730.88     5806.48    142.42 o 
   6  11  10      142.24      127.07     28.47 o 
   7  11  10      168.35      140.03     48.95 o 
   8  11  10     1060.34     1065.60     97.65 o 
   9  11  10     2593.72     2565.02    147.48 o 
  10  11  10    11598.14    10640.15    347.45 o 
  11  11  10       39.26       81.96     89.33 o 
  12  11  10     4016.67     3899.04    313.12 o 
  13  11  10        4.61        0.00    137.27 o 
  -4  12  10     3523.04     3217.10    278.10 o 
  -3  12  10      129.79       82.57    125.09 o 
  -2  12  10      289.38      189.88     98.10 o 
  -1  12  10       96.76       24.73     83.55 o 
   0  12  10     1200.95     1340.30    121.30 o 
   1  12  10     5285.90     5479.92    204.40 o 
   2  12  10     1342.43     1472.04     90.67 o 
   3  12  10    16231.28    16033.93    299.74 o 
   4  12  10    12774.80    13545.50    261.28 o 
   5  12  10      759.96      852.12     68.91 o 
   6  12  10      320.93      279.42     49.97 o 
   7  12  10        6.15       19.07     45.32 o 
   8  12  10     6964.24     6669.61    221.92 o 
   9  12  10     1742.00     1663.03    148.13 o 
  10  12  10     1296.86     1232.73    237.30 o 
  11  12  10     3761.71     3682.79    646.78 o 
  12  12  10       25.45       30.98     55.34 o 
  -3  13  10      133.95       93.23    106.82 o 
  -2  13  10      132.84      102.43     92.92 o 
  -1  13  10     4193.41     4862.48    403.90 o 
   0  13  10     6746.11     6620.41    244.95 o 
   1  13  10     2113.24     2017.07    161.07 o 
   2  13  10    11353.11    11668.67    251.79 o 
   3  13  10      140.54      110.58     41.98 o 
   4  13  10       60.25       72.26     39.13 o 
   5  13  10      271.85      242.16     44.03 o 
   6  13  10       29.86       65.46     31.89 o 
   7  13  10     3644.92     3493.10    212.70 o 
   8  13  10      518.24      480.02     95.46 o 
   9  13  10     5685.80     5323.57    248.65 o 
  10  13  10     1211.90     1351.11    141.42 o 
  11  13  10      351.18      298.23    125.17 o 
  12  13  10        6.92        0.00     57.79 o 
  -2  14  10     1256.39     1458.98    198.98 o 
  -1  14  10      185.42      107.39     76.43 o 
   0  14  10     6974.96     7212.92    266.17 o 
   1  14  10     7558.13     7597.84    306.37 o 
   2  14  10      366.01      343.23     65.22 o 
   3  14  10      420.32      434.65     62.17 o 
   4  14  10        5.74        0.00     35.57 o 
   5  14  10     4188.61     4304.24    150.16 o 
   6  14  10     6100.41     5956.85    183.82 o 
   7  14  10     1186.73     1222.82    231.60 o 
   8  14  10    12987.53    12983.74    438.48 o 
   9  14  10      440.37      466.31     98.05 o 
  10  14  10      708.69      660.64    160.70 o 
  11  14  10       76.99       69.22     71.41 o 
  -1  15  10     7156.95     7463.63    290.08 o 
   0  15  10      997.50      951.37    119.77 o 
   1  15  10     1513.60     1424.55    136.42 o 
   2  15  10      220.79      271.67     64.71 o 
   3  15  10        3.28        0.00     40.76 o 
   4  15  10     2155.75     2298.04    127.97 o 
   5  15  10      724.29      644.37     75.01 o 
   6  15  10     3127.88     3048.44    125.33 o 
   7  15  10     5922.38     5664.42    368.48 o 
   8  15  10      498.80      370.84    211.84 o 
   9  15  10      407.50      471.01    107.19 o 
  10  15  10       15.58       19.50     72.61 o 
  11  15  10      802.38      758.95    125.79 o 
   0  16  10     1593.98     1301.68    140.65 o 
   1  16  10      224.21      184.24     94.44 o 
   2  16  10       89.03      105.52     68.32 o 
   3  16  10     1395.53     1438.57    115.36 o 
   4  16  10      186.89      160.78     70.31 o 
   5  16  10     7166.52     7177.66    253.21 o 
   6  16  10     1288.00     1435.95    176.61 o 
   7  16  10     1723.42     1704.48    179.38 o 
   8  16  10     1444.09     1295.04    164.32 o 
   9  16  10      140.70       26.68    114.47 o 
  10  16  10     2676.15     3217.09    230.24 o 
   2  17  10       51.47       24.55     85.06 o 
   3  17  10     2487.23     2696.91    322.45 o 
   4  17  10     5735.58     6124.88    211.50 o 
   5  17  10      136.96       69.04     54.63 o 
   6  17  10     3221.88     3353.30    203.60 o 
   7  17  10      236.89       91.60    121.27 o 
   8  17  10       14.62      157.36     89.13 o 
   9  17  10     1180.93     1121.61    157.50 o 
  -3 -15  11       65.40       17.94    128.29 o 
  -2 -15  11     3758.99     3696.13    491.78 o 
  -1 -15  11      136.29      106.08    143.21 o 
   0 -15  11       83.83       48.36    112.68 o 
   1 -15  11     3334.99     3648.55    265.43 o 
  -5 -14  11     3457.74     3422.48    218.26 o 
  -4 -14  11      629.25      561.87    109.56 o 
  -3 -14  11     3154.82     3179.64    248.64 o 
  -2 -14  11        1.00        0.00     77.77 o 
  -1 -14  11      167.85      200.64    101.26 o 
   0 -14  11      859.45      714.22    151.33 o 
   1 -14  11     1233.19     1157.05    129.91 o 
   2 -14  11     5175.81     5916.66    574.24 o 
   3 -14  11        5.90        0.00     75.19 o 
  -6 -13  11      158.14      165.45    148.91 o 
  -5 -13  11     3539.32     3584.36    213.60 o 
  -4 -13  11     2164.42     2436.04    194.93 o 
  -3 -13  11       76.25       32.34     67.16 o 
  -2 -13  11      342.00      208.50    100.50 o 
  -1 -13  11      210.76      331.88    105.84 o 
   0 -13  11     4752.56     5057.80    281.43 o 
   1 -13  11     2837.87     2922.79    182.23 o 
   2 -13  11      793.41      969.42    143.97 o 
   3 -13  11     2030.39     2044.31    197.36 o 
   4 -13  11        5.90        0.00     78.61 o 
  -7 -12  11      192.85      106.98     83.66 o 
  -6 -12  11     4842.21     4732.69    312.29 o 
  -5 -12  11       10.05        0.00     63.31 o 
  -4 -12  11        0.90       14.55     60.40 o 
  -3 -12  11     2315.90     2329.51    170.83 o 
  -2 -12  11      142.15      163.27     90.48 o 
  -1 -12  11     8454.80     8940.88    367.17 o 
   0 -12  11      685.06      857.45    378.09 o 
   1 -12  11     4287.07     4158.90    203.24 o 
   2 -12  11     1306.96     1306.45    233.16 o 
   3 -12  11       47.37       12.91     82.85 o 
   4 -12  11     1226.91     1306.35    157.76 o 
   5 -12  11        4.14        0.00     69.83 o 
   6 -12  11     2169.57     2365.34    196.07 o 
  -7 -11  11     2497.00     3005.16    213.75 o 
  -6 -11  11      170.13      184.55     99.06 o 
  -5 -11  11        9.96       29.34     57.79 o 
  -4 -11  11     1202.86     1137.53    241.43 o 
  -3 -11  11     4215.19     4874.88    328.79 o 
  -2 -11  11     8601.53     8559.93    291.52 o 
  -1 -11  11      447.98      353.52     96.36 o 
   0 -11  11     2654.44     3092.61    172.55 o 
   1 -11  11     1317.99     1219.19    117.01 o 
   2 -11  11      301.78      300.13     72.88 o 
   3 -11  11      580.18      342.12     94.66 o 
   4 -11  11      140.74      143.92     80.34 o 
   5 -11  11     8250.56     8760.48    372.62 o 
   6 -11  11     1278.86     1203.43    126.13 o 
   7 -11  11     2108.16     2061.52    125.06 o 
  -8 -10  11      489.79      321.17     97.62 o 
  -7 -10  11      135.77      186.04     83.92 o 
  -6 -10  11       30.17        0.00     60.92 o 
  -5 -10  11       76.39        3.57     72.83 o 
  -4 -10  11     3041.40     3289.17    182.93 o 
  -3 -10  11      429.87      381.56     79.68 o 
  -2 -10  11     4159.65     4212.17    202.31 o 
  -1 -10  11     9485.84     9098.05    349.67 o 
   0 -10  11       24.01        7.03     52.06 o 
   1 -10  11      208.02      172.36     59.08 o 
   2 -10  11       66.24      137.60     57.84 o 
   3 -10  11     2933.37     2864.68    350.76 o 
   4 -10  11     3706.86     3871.50    231.47 o 
   5 -10  11      111.40      161.95     57.08 o 
   6 -10  11     4599.02     4717.48    313.49 o 
   7 -10  11      331.01      380.06     70.21 o 
  -8  -9  11     1021.84      735.00    119.45 o 
  -7  -9  11      161.84       96.97     82.05 o 
  -6  -9  11      498.41      354.43     86.32 o 
  -5  -9  11     3652.13     3722.42    398.62 o 
  -4  -9  11      528.98      541.43     83.19 o 
  -3  -9  11     8587.91     9222.93    303.42 o 
  -2  -9  11     2979.27     2928.02    164.67 o 
  -1  -9  11       96.60      163.74     60.20 o 
   0  -9  11      136.19      104.66     51.58 o 
   1  -9  11        0.76        0.00     39.39 o 
   2  -9  11     3475.45     3594.16    166.32 o 
   3  -9  11     3581.65     3809.94    185.37 o 
   4  -9  11     5296.73     5680.14    163.97 o 
   5  -9  11     7183.66     7452.34    195.20 o 
   6  -9  11      189.30      102.09     48.59 o 
   7  -9  11        7.43        0.00     45.67 o 
   8  -9  11       50.62       22.99     50.25 o 
  -8  -8  11        3.45        0.00     71.36 o 
  -7  -8  11     2511.31     2430.31    224.76 o 
  -6  -8  11     2721.04     2721.62    196.13 o 
  -5  -8  11     2000.03     2054.34    154.41 o 
  -4  -8  11    10320.80    10394.05    435.75 o 
  -3  -8  11       77.14      116.11     54.06 o 
  -2  -8  11       77.71       76.66     51.86 o 
  -1  -8  11      310.36      297.05     90.75 o 
   0  -8  11     4383.35     4808.63    203.48 o 
   1  -8  11     8915.11     8546.45    252.08 o 
   2  -8  11      141.20       99.66     67.53 o 
   3  -8  11     7460.06     7386.40    213.78 o 
   4  -8  11     5291.87     5428.02    155.86 o 
   5  -8  11      604.71      683.79     68.21 o 
   6  -8  11       13.33        0.00     38.33 o 
   7  -8  11        1.03        0.00     42.68 o 
   8  -8  11     7585.24     7640.74    197.87 o 
   9  -8  11     1393.52     1468.72    134.79 o 
  -9  -7  11       21.99        0.00     77.49 o 
  -8  -7  11      912.89      953.89    124.89 o 
  -7  -7  11       20.25        2.44     59.03 o 
  -6  -7  11     5184.36     5029.47    225.22 o 
  -5  -7  11     3326.90     3342.81    181.33 o 
  -4  -7  11      681.69      764.00     80.51 o 
  -3  -7  11       30.39       84.20     50.63 o 
  -2  -7  11      168.81      136.79     53.84 o 
  -1  -7  11     5774.03     5460.04    214.50 o 
   0  -7  11     8255.04     7905.62    286.23 o 
   1  -7  11     4067.35     4198.32    128.70 o 
   2  -7  11    13701.42    13023.85    227.64 o 
   3  -7  11      174.57      127.24     36.88 o 
   4  -7  11       24.41       44.83     36.11 o 
   5  -7  11     1469.60     1332.64     86.82 o 
   6  -7  11     1961.25     1845.84    132.86 o 
   7  -7  11     8215.95     8512.46    207.06 o 
   8  -7  11      249.18      288.28     54.18 o 
   9  -7  11     4776.31     5065.71    246.93 o 
  -9  -6  11      848.71      764.95    124.86 o 
  -8  -6  11      731.34      646.60    209.20 o 
  -7  -6  11     7991.38     8425.43    300.82 o 
  -6  -6  11      390.86      395.06     87.19 o 
  -5  -6  11     3582.17     3556.02    184.38 o 
  -4  -6  11      409.36      289.46     71.24 o 
  -3  -6  11       91.53       42.57     39.29 o 
  -2  -6  11     6934.47     7017.02    272.84 o 
  -1  -6  11      942.32     1049.59     81.01 o 
   0  -6  11    14456.97    14114.89    258.39 o 
   1  -6  11     8922.59     8825.06    187.85 o 
   2  -6  11     1121.73     1100.37     92.34 o 
   3  -6  11      722.94      684.41     60.54 o 
   4  -6  11      117.67       64.28     34.94 o 
   5  -6  11     2542.41     2357.50    105.42 o 
   6  -6  11     3562.17     3649.78    144.93 o 
   7  -6  11     2110.51     2079.57    149.81 o 
   8  -6  11     6987.56     7365.21    174.07 o 
   9  -6  11        0.72        9.72     55.76 o 
  10  -6  11      298.46      179.74     75.45 o 
  -9  -5  11     2552.71     2790.69    203.12 o 
  -8  -5  11     6230.71     6368.48    269.19 o 
  -7  -5  11      425.07      201.70     77.95 o 
  -6  -5  11     5621.31     5172.27    217.79 o 
  -5  -5  11        9.25        0.00     49.67 o 
  -4  -5  11      953.78      934.97     99.28 o 
  -3  -5  11     5813.07     5670.20    170.29 o 
  -2  -5  11     1318.41     1205.55     84.97 o 
  -1  -5  11    15365.19    15906.38    280.54 o 
   0  -5  11     1043.07      864.19     61.74 o 
   1  -5  11     3045.54     3008.27     93.62 o 
   2  -5  11      991.01      918.35     60.42 o 
   3  -5  11      821.15      887.61     57.97 o 
   4  -5  11     8051.14     7475.08    181.06 o 
   5  -5  11     1197.39     1218.79     77.29 o 
   6  -5  11     8219.43     8225.95    232.76 o 
   7  -5  11     7505.95     7952.86    185.72 o 
   8  -5  11      518.84      368.88     70.01 o 
   9  -5  11     2711.64     2713.91    155.88 o 
  10  -5  11        2.06        0.00     57.11 o 
  -9  -4  11      896.31      799.18    121.79 o 
  -8  -4  11     2901.64     3045.82    199.65 o 
  -7  -4  11     1541.83     1776.41    214.82 o 
  -6  -4  11      121.43       66.31     59.29 o 
  -5  -4  11     1067.31      990.07    125.97 o 
  -4  -4  11      724.43      800.29     94.98 o 
  -3  -4  11     9413.18     9523.92    201.88 o 
  -2  -4  11    11366.15    11159.77    219.93 o 
  -1  -4  11      842.16      894.12     55.83 o 
   0  -4  11     1950.59     1747.67     74.19 o 
   1  -4  11        3.90       15.28     22.83 o 
   2  -4  11      615.28      637.71     43.56 o 
   3  -4  11     1620.40     1378.22     70.38 o 
   4  -4  11      110.53       75.90     28.76 o 
   5  -4  11    11534.84    11382.79    227.02 o 
   6  -4  11     1136.64     1257.47     76.64 o 
   7  -4  11     5255.06     5358.71    139.42 o 
   8  -4  11     1100.15     1066.08    135.94 o 
   9  -4  11       12.65        0.00     48.28 o 
  10  -4  11     2613.35     2558.44    154.45 o 
  11  -4  11      207.92      275.12     77.47 o 
  -9  -3  11     3311.37     3417.24    219.41 o 
  -8  -3  11      485.38      650.35    108.57 o 
  -7  -3  11       32.49        0.00     59.99 o 
  -6  -3  11      755.39      913.89    109.62 o 
  -5  -3  11       28.98       71.72     53.96 o 
  -4  -3  11    14005.94    14423.88    316.91 o 
  -3  -3  11     2927.47     3048.07    141.02 o 
  -2  -3  11     3009.36     3044.21    103.39 o 
  -1  -3  11     6558.89     6739.19    183.95 o 
   0  -3  11      314.78      321.13     67.53 o 
   1  -3  11      925.97      904.76     50.67 o 
   2  -3  11     2823.56     2856.89    108.02 o 
   3  -3  11     2469.40     2416.95    161.87 o 
   4  -3  11    12867.34    12120.00    208.98 o 
   5  -3  11      766.84      722.84     58.44 o 
   6  -3  11     6870.11     7144.95    165.15 o 
   7  -3  11        2.60        9.66     27.16 o 
   8  -3  11      231.07      249.38     56.88 o 
   9  -3  11     2969.74     3033.21    153.08 o 
  10  -3  11      652.33      665.41     91.58 o 
  11  -3  11     7079.53     7465.74    328.52 o 
  -9  -2  11       75.87       42.43     71.54 o 
  -8  -2  11       20.86        0.00     61.27 o 
  -7  -2  11      279.70      395.30     87.33 o 
  -6  -2  11     2063.53     2319.96    136.31 o 
  -5  -2  11    10623.64     9625.41    701.41 o 
  -4  -2  11      760.22      601.50    161.44 o 
  -3  -2  11    14234.97    14762.27    367.30 o 
  -2  -2  11     2707.84     2837.71     98.28 o 
  -1  -2  11       21.00        0.00     21.48 o 
   0  -2  11     2972.03     2873.03    109.37 o 
   1  -2  11       36.72       62.05     20.39 o 
   2  -2  11    11746.47    11542.68    180.79 o 
   3  -2  11     8206.71     7974.50    204.38 o 
   4  -2  11    13674.94    13502.04    223.25 o 
   5  -2  11    16724.72    16149.99    255.51 o 
   6  -2  11      160.50      105.64     30.21 o 
   7  -2  11     1498.83     1376.11     98.56 o 
   8  -2  11      803.17      779.74     82.02 o 
   9  -2  11     3856.90     3891.75    195.39 o 
  10  -2  11     5999.11     5934.04    220.26 o 
  11  -2  11       13.82       27.66     57.88 o 
  12  -2  11     1798.56     1469.41    142.64 o 
  -9  -1  11       29.01       21.99     75.03 o 
  -8  -1  11       21.99       65.12     74.88 o 
  -7  -1  11     5949.90     5644.70    247.94 o 
  -6  -1  11     3098.33     3205.70    157.28 o 
  -5  -1  11     3935.03     4029.61    161.17 o 
  -4  -1  11     7855.73     7872.21    217.05 o 
  -3  -1  11      229.91      234.02     51.64 o 
  -2  -1  11      103.06       96.26     29.32 o 
  -1  -1  11     2197.97     2389.25     70.63 o 
   0  -1  11     1019.63     1094.61     49.19 o 
   1  -1  11    15736.79    15330.47    205.65 o 
   2  -1  11      245.86      320.73     26.12 o 
   3  -1  11    13093.87    13114.00    216.82 o 
   4  -1  11     5396.46     5129.91    219.33 o 
   5  -1  11     1230.46     1296.85     62.19 o 
   6  -1  11     1100.95     1125.98     78.06 o 
   7  -1  11       13.05       11.16     37.13 o 
   8  -1  11    16430.93    15742.54    343.14 o 
   9  -1  11     4282.13     4058.01    159.66 o 
  10  -1  11     3044.19     2808.51    316.03 o 
  11  -1  11     2308.45     2104.52    134.35 o 
  12  -1  11      108.48      148.05     63.14 o 
  -9   0  11      222.27      153.93     97.76 o 
  -8   0  11     3969.54     4180.75    199.16 o 
  -7   0  11       24.26       27.60     56.46 o 
  -6   0  11     9309.47     8830.13    257.58 o 
  -5   0  11     4836.03     4660.78    172.71 o 
  -4   0  11     1415.71     1387.02    102.74 o 
  -3   0  11        9.72       24.85     36.84 o 
  -2   0  11     1830.47     1818.64    106.46 o 
  -1   0  11    10950.45    11138.54    169.93 o 
   0   0  11     1901.49     1878.02     79.24 o 
   1   0  11     7307.10     7798.48    126.20 o 
   2   0  11     8698.38     8853.46    132.52 o 
   3   0  11      344.35      347.37     39.71 o 
   4   0  11       93.63       69.55     24.54 o 
   5   0  11      491.20      529.88     42.14 o 
   6   0  11     1256.31     1311.95     58.13 o 
   7   0  11     7427.14     6875.13    192.71 o 
   8   0  11       43.26       39.82     39.92 o 
   9   0  11    10522.59    10306.31    262.21 o 
  10   0  11     1497.78     1568.12    110.74 o 
  11   0  11      161.28       72.87     54.44 o 
  12   0  11      345.50      319.32     70.59 o 
  -8   1  11      991.13      984.26     68.50 o 
  -7   1  11     6125.02     6322.93    224.62 o 
  -6   1  11      455.03      522.39     70.68 o 
  -5   1  11     1328.05     1170.06     89.57 o 
  -4   1  11      696.28      655.07     66.23 o 
  -3   1  11      685.57      645.85     74.20 o 
  -2   1  11    10902.01    11059.01    205.47 o 
  -1   1  11     1985.81     2234.10     69.81 o 
   0   1  11    12516.88    12508.87    181.48 o 
   1   1  11     7904.38     7835.14    137.37 o 
   2   1  11      828.25      797.78     41.12 o 
   3   1  11      606.31      667.49     50.42 o 
   4   1  11      311.58      271.29     33.98 o 
   5   1  11     3083.59     3212.33     86.90 o 
   6   1  11     1290.20     1248.27     85.58 o 
   7   1  11     5346.74     5327.60    162.80 o 
   8   1  11    11394.98    10780.11    257.40 o 
   9   1  11       12.33        0.00     37.07 o 
  10   1  11      559.61      428.34     66.71 o 
  11   1  11     1024.82      943.31     89.41 o 
  12   1  11     1699.87     1567.75    112.85 o 
  13   1  11     3010.72     3283.37    249.99 o 
  -8   2  11     2716.08     2731.85    133.72 o 
  -7   2  11      579.32      474.27    109.91 o 
  -6   2  11      733.27      566.28    109.32 o 
  -5   2  11     1001.06      967.69     95.02 o 
  -4   2  11     5512.80     5658.83    236.03 o 
  -3   2  11     6227.98     6017.86    191.85 o 
  -2   2  11     3805.04     3618.76    117.50 o 
  -1   2  11     6181.35     6451.01    177.34 o 
   0   2  11     2407.53     2668.50     83.12 o 
   1   2  11     2553.21     2782.88    124.17 o 
   2   2  11       78.74       53.67     19.58 o 
   3   2  11      804.91      870.17     56.91 o 
   4   2  11    11077.69    11196.96    237.81 o 
   5   2  11      363.09      418.62     37.24 o 
   6   2  11    10269.59    10105.09    235.16 o 
   7   2  11     2407.77     2068.20    105.95 o 
   8   2  11      101.70       80.09     38.65 o 
   9   2  11      108.84       61.38     39.64 o 
  10   2  11        1.83        0.00     38.31 o 
  11   2  11     5049.00     5023.30    191.78 o 
  12   2  11     2543.18     2494.93    131.17 o 
  13   2  11      876.99      729.81     85.70 o 
  -8   3  11      967.24      965.51     85.86 o 
  -7   3  11      179.51      145.95     66.79 o 
  -6   3  11      275.86      155.85     75.76 o 
  -5   3  11     3972.17     3894.38    169.85 o 
  -4   3  11      209.08      212.40     56.48 o 
  -3   3  11    10021.63     9827.77    250.79 o 
  -2   3  11     8964.71     9268.52    334.42 o 
  -1   3  11      397.23      347.65     42.10 o 
   0   3  11     1130.70     1068.01     54.53 o 
   1   3  11       60.02       82.90     24.05 o 
   2   3  11     1806.45     1760.30     61.17 o 
   3   3  11     9113.51     9648.90    189.45 o 
   4   3  11     1254.40     1087.44     60.88 o 
   5   3  11    33026.98    32816.55    439.77 o 
   6   3  11     1247.07     1111.46     79.87 o 
   7   3  11     1743.00     1596.91     95.13 o 
   8   3  11      120.26      123.95     48.80 o 
   9   3  11     1034.05     1018.80     94.75 o 
  10   3  11     8991.50     9073.26    286.88 o 
  11   3  11      299.71      331.32     65.32 o 
  12   3  11     4629.38     4633.52    166.25 o 
  13   3  11     1711.85     1862.74    104.57 o 
  -8   4  11       64.28       36.56     55.41 o 
  -7   4  11       70.53       98.17     78.46 o 
  -6   4  11     1547.82     1703.65    128.30 o 
  -5   4  11       79.68      158.71     57.08 o 
  -4   4  11     7540.10     7635.21    225.76 o 
  -3   4  11     2348.83     2457.50    133.85 o 
  -2   4  11     5270.22     5059.66    144.81 o 
  -1   4  11      363.88      405.26     57.03 o 
   0   4  11      137.27      158.73     30.97 o 
   1   4  11     4505.50     4605.68    103.24 o 
   2   4  11       66.17       53.69     22.85 o 
   3   4  11    14729.37    14694.14    256.70 o 
   4   4  11     7848.28     7956.78    165.90 o 
   5   4  11      299.08      342.42     36.98 o 
   6   4  11     1764.61     1677.77    102.02 o 
   7   4  11       14.75        0.00     29.45 o 
   8   4  11     1668.62     1710.11     98.05 o 
   9   4  11     4492.82     4926.70    163.29 o 
  10   4  11       21.17       66.39     40.67 o 
  11   4  11    11928.85    12109.70    290.04 o 
  12   4  11     1125.87     1081.83     80.02 o 
  13   4  11       53.31       96.39     76.98 o 
  -7   5  11      579.31      374.56     93.22 o 
  -6   5  11     1202.75     1085.49    108.01 o 
  -5   5  11     5372.52     5662.45    204.62 o 
  -4   5  11        5.21        0.00     43.32 o 
  -3   5  11     6067.44     6063.05    365.78 o 
  -2   5  11       93.85       72.62     38.51 o 
  -1   5  11      146.85      131.64     36.79 o 
   0   5  11     6149.04     6057.42    126.88 o 
   1   5  11      209.94      267.45     35.23 o 
   2   5  11    16366.62    16390.02    255.50 o 
   3   5  11     4933.50     5185.47    114.46 o 
   4   5  11     1508.11     1529.21     72.44 o 
   5   5  11      303.71      295.97     37.40 o 
   6   5  11     1100.81     1160.18     91.54 o 
   7   5  11    11986.33    12241.18    271.26 o 
   8   5  11     4349.18     4143.13    142.79 o 
   9   5  11     5577.91     5257.17    161.95 o 
  10   5  11     4299.63     4014.43    143.79 o 
  11   5  11      286.25      203.83     52.57 o 
  12   5  11      421.18      404.06     90.34 o 
  13   5  11        2.19       10.21     69.63 o 
  -7   6  11     2333.78     2068.55    183.04 o 
  -6   6  11     1460.80     1474.30    152.68 o 
  -5   6  11     2280.99     2211.10    144.90 o 
  -4   6  11     3255.32     3074.79    155.81 o 
  -3   6  11        4.93       38.50     58.72 o 
  -2   6  11       22.33       50.88     39.21 o 
  -1   6  11      130.94      141.00     39.80 o 
   0   6  11     6380.48     6595.95    160.74 o 
   1   6  11    23669.52    23914.25    352.24 o 
   2   6  11       16.90        9.52     23.39 o 
   3   6  11     8417.77     8680.80    175.73 o 
   4   6  11       25.81        0.00     24.32 o 
   5   6  11     1178.32     1391.08     70.80 o 
   6   6  11     6989.44     6850.07    236.42 o 
   7   6  11      767.17      807.39     72.76 o 
   8   6  11    13108.21    13111.89    286.75 o 
   9   6  11     1451.64     1318.66     90.14 o 
  10   6  11      738.41      789.98     84.62 o 
  11   6  11      267.70      241.45     51.31 o 
  12   6  11       16.66        0.00     58.73 o 
  13   6  11     2555.67     2332.11    180.32 o 
  -6   7  11     2113.08     1920.35    281.43 o 
  -5   7  11     1134.74     1160.51    135.41 o 
  -4   7  11        5.39       22.66     51.92 o 
  -3   7  11      613.56      620.84     79.95 o 
  -2   7  11       76.17      123.13     44.54 o 
  -1   7  11    13458.44    13817.43    555.13 o 
   0   7  11     8427.02     8360.72    192.90 o 
   1   7  11     3904.16     3764.35    104.89 o 
   2   7  11     5443.63     5534.88    130.61 o 
   3   7  11       12.78       39.77     23.61 o 
   4   7  11     3037.56     2814.58    102.42 o 
   5   7  11     3224.75     3304.77     97.71 o 
   6   7  11     4794.20     4822.37    223.25 o 
   7   7  11    11402.58    11386.08    390.12 o 
   8   7  11      199.01      200.05     45.95 o 
   9   7  11     2321.29     2513.04    158.95 o 
  10   7  11      201.52      259.80     55.43 o 
  11   7  11      160.76      180.99     46.26 o 
  12   7  11     2481.92     2516.25    171.95 o 
  13   7  11        8.06        0.00     75.72 o 
  -6   8  11        6.17       28.06     77.80 o 
  -5   8  11       56.69       56.77     73.44 o 
  -4   8  11      892.16      739.92     92.77 o 
  -3   8  11     2312.29     2497.34    164.49 o 
  -2   8  11    13176.19    12975.31    597.84 o 
  -1   8  11      888.05      922.93     85.00 o 
   0   8  11     9025.94     9306.73    244.66 o 
   1   8  11     3218.13     3247.19    144.11 o 
   2   8  11       74.04       45.19     27.06 o 
   3   8  11     5178.96     5138.24    122.48 o 
   4   8  11      273.76      231.80     41.34 o 
   5   8  11     9244.48     9066.27    199.78 o 
   6   8  11     4340.87     3884.20    154.07 o 
   7   8  11     2207.57     2066.48    118.39 o 
   8   8  11     9193.73     9111.16    562.02 o 
   9   8  11       64.24       86.94     42.65 o 
  10   8  11     1071.57      965.26     99.00 o 
  11   8  11     3584.59     3308.23    130.59 o 
  12   8  11     1122.46      897.35    127.44 o 
  13   8  11     5309.16     5480.53    269.32 o 
  -5   9  11      128.49       68.02     89.46 o 
  -4   9  11     2794.73     2781.93    236.43 o 
  -3   9  11     6345.97     6205.78    357.99 o 
  -2   9  11     2158.41     2160.87    154.62 o 
  -1   9  11     7858.81     7811.37    221.27 o 
   0   9  11      240.27      188.40     51.91 o 
   1   9  11       82.57      108.13     34.41 o 
   2   9  11     1712.02     1713.66     80.46 o 
   3   9  11     1411.61     1492.34     79.19 o 
   4   9  11    15620.36    15465.44    272.56 o 
   5   9  11      460.10      526.19     54.76 o 
   6   9  11     6003.32     5850.60    197.44 o 
   7   9  11     3302.25     3249.44    245.63 o 
   8   9  11       23.93       75.77     42.80 o 
   9   9  11      264.32      222.84     49.79 o 
  10   9  11       24.13       23.65     40.52 o 
  11   9  11     4107.33     4296.50    151.25 o 
  12   9  11     2215.47     2153.38    184.28 o 
  13   9  11     1462.19      724.49    193.18 o 
  -5  10  11     1698.66     1321.08    202.55 o 
  -4  10  11      309.78      287.45    108.30 o 
  -3  10  11     3946.75     4179.56    276.10 o 
  -2  10  11     5222.13     5293.69    225.64 o 
  -1  10  11       27.00       18.93     50.70 o 
   0  10  11        2.78       16.60     40.54 o 
   1  10  11      255.29      251.50     42.58 o 
   2  10  11     5565.54     5786.51    170.97 o 
   3  10  11     9268.90     8766.35    192.67 o 
   4  10  11      776.57      748.81     60.33 o 
   5  10  11    10581.82    11005.60    238.15 o 
   6  10  11      512.44      482.99     59.42 o 
   7  10  11       77.12       78.88     56.95 o 
   8  10  11      522.96      588.31    146.95 o 
   9  10  11      484.22      664.65     97.65 o 
  10  10  11     7811.47     7695.37    266.81 o 
  11  10  11      470.97      445.18     71.20 o 
  12  10  11     4095.03     4413.58    176.48 o 
  13  10  11      812.74      615.78    209.89 o 
  -4  11  11     3925.83     4182.45    456.56 o 
  -3  11  11     1437.34     1585.63    194.04 o 
  -2  11  11      686.82      623.28    102.77 o 
  -1  11  11       34.53       12.22     48.74 o 
   0  11  11       84.91       51.58     53.45 o 
   1  11  11     7893.76     8141.25    214.86 o 
   2  11  11     1994.12     1920.85     97.96 o 
   3  11  11    14498.55    14715.37    310.04 o 
   4  11  11     9066.19     9043.38    197.20 o 
   5  11  11      895.06      899.26     70.24 o 
   6  11  11      320.13      309.27     58.79 o 
   7  11  11      102.68       94.54     48.42 o 
   8  11  11     2725.65     2824.64    286.20 o 
   9  11  11     4642.52     4796.67    183.60 o 
  10  11  11      454.10      493.36     76.55 o 
  11  11  11     7622.81     7511.00    478.04 o 
  12  11  11      142.05      134.01     59.68 o 
  -3  12  11     1167.58     1343.91    345.06 o 
  -2  12  11        3.84        4.44     86.67 o 
  -1  12  11     1956.67     2196.16    161.95 o 
   0  12  11     8540.78     7993.31    270.11 o 
   1  12  11      492.91      436.52    102.74 o 
   2  12  11    16631.53    16517.03    333.80 o 
   3  12  11     2037.46     2211.01    105.51 o 
   4  12  11     2231.77     2150.84    111.54 o 
   5  12  11       12.76        0.00     47.00 o 
   6  12  11       20.30       46.08     32.17 o 
   7  12  11     9612.23     9611.46    567.01 o 
   8  12  11     1296.91     1263.54    110.55 o 
   9  12  11     5956.10     5929.94    213.63 o 
  10  12  11     5059.36     4893.66    400.03 o 
  11  12  11      252.09      266.04    127.98 o 
  12  12  11       37.98       39.94     54.15 o 
  -3  13  11       17.09       27.70    105.13 o 
  -2  13  11     1599.45     1735.57    205.80 o 
  -1  13  11     3152.64     3247.49    195.60 o 
   0  13  11     4564.75     4578.55    359.01 o 
   1  13  11    11382.12    11358.87    332.46 o 
   2  13  11       16.07       77.74     42.81 o 
   3  13  11      158.52      198.98     48.83 o 
   4  13  11     1534.99     1507.24    116.51 o 
   5  13  11     4435.69     4471.04    214.21 o 
   6  13  11     6593.77     6461.17    169.58 o 
   7  13  11     1069.27     1093.57    106.88 o 
   8  13  11    10354.83    11354.32    399.93 o 
   9  13  11     2419.40     2521.50    299.77 o 
  10  13  11     1021.90     1267.53    138.39 o 
  11  13  11      550.09      429.40    116.19 o 
  12  13  11       11.82        1.78     60.32 o 
  -2  14  11       27.94       22.31    103.23 o 
  -1  14  11     5762.62     5823.20    251.61 o 
   0  14  11     3364.05     3720.51    206.02 o 
   1  14  11     1027.68     1049.80    115.97 o 
   2  14  11      742.51      840.54    138.05 o 
   3  14  11        2.39        0.00     39.37 o 
   4  14  11     2227.64     2228.06    158.40 o 
   5  14  11     2593.47     2426.96    121.34 o 
   6  14  11     2497.42     2299.84    143.66 o 
   7  14  11    12267.20    11985.79    599.93 o 
   8  14  11      655.79      501.78    106.23 o 
   9  14  11      228.76      153.52     85.03 o 
  10  14  11      423.44      272.20    119.08 o 
  11  14  11      842.55      651.63    113.22 o 
   0  15  11     3347.81     3123.54    199.35 o 
   1  15  11      575.43      534.51    101.93 o 
   2  15  11        2.32        0.00     57.04 o 
   3  15  11     2105.99     2121.38    117.10 o 
   4  15  11        1.41       14.91     43.74 o 
   5  15  11     5618.29     5864.67    219.71 o 
   6  15  11     1953.41     2036.00    118.41 o 
   7  15  11     1125.28     1356.75    161.68 o 
   8  15  11     1246.01     1155.92    189.12 o 
   9  15  11        0.15       97.49     71.42 o 
  10  15  11     1183.59      986.18    138.98 o 
   1  16  11      253.17      304.49     89.56 o 
   2  16  11     1533.45     1568.10    145.26 o 
   3  16  11      886.85     1136.83    104.15 o 
   4  16  11     7381.35     8026.40    237.14 o 
   5  16  11      390.53      321.25     72.79 o 
   6  16  11     1177.29     1124.06     97.74 o 
   7  16  11      594.02      610.27    128.69 o 
   8  16  11        2.08        0.00     73.95 o 
   9  16  11      815.11      874.99    141.84 o 
   3  17  11     4470.30     4559.23    211.38 o 
   4  17  11     1014.89     1085.78    105.68 o 
   5  17  11     1908.92     2221.52    202.31 o 
   6  17  11       13.95       16.09     51.01 o 
   7  17  11      135.62       95.32     84.85 o 
   8  17  11      257.16      116.27    114.39 o 
  -4 -14  12     2211.14     1894.01    209.36 o 
  -3 -14  12       25.62        0.00     87.51 o 
  -2 -14  12        1.02        0.00     85.34 o 
  -1 -14  12      258.20       49.62     93.53 o 
   0 -14  12     2646.45     2574.93    334.52 o 
   1 -14  12     4049.43     4246.73    606.10 o 
   2 -14  12      279.86      498.98    123.45 o 
  -5 -13  12      409.58      446.75    100.04 o 
  -4 -13  12       78.70       11.46     68.87 o 
  -3 -13  12      241.17      145.06    124.86 o 
  -2 -13  12      177.92       73.36     87.57 o 
  -1 -13  12     4903.11     5527.95    305.21 o 
   0 -13  12     1015.65     1219.38    232.69 o 
   1 -13  12     2034.40     2097.60    202.65 o 
   2 -13  12     2585.67     2494.97    217.67 o 
   3 -13  12       24.39        0.00     84.80 o 
   4 -13  12      374.49      282.13    104.89 o 
  -6 -12  12        0.79        0.00     88.22 o 
  -5 -12  12      398.00      627.04    200.68 o 
  -4 -12  12      472.39      452.38    115.45 o 
  -3 -12  12      895.16     1087.57    154.67 o 
  -2 -12  12     7045.81     6919.47    324.82 o 
  -1 -12  12        0.32        0.00     91.13 o 
   0 -12  12     7066.07     7424.45    338.79 o 
   1 -12  12     1755.09     2262.35    202.31 o 
   2 -12  12      358.96      209.07    144.85 o 
   3 -12  12      444.41      590.03    122.13 o 
   4 -12  12       28.01       34.08     74.22 o 
   5 -12  12     4482.26     4677.85    269.45 o 
  -7 -11  12      203.25      185.70     90.64 o 
  -6 -11  12      410.89      331.89     96.82 o 
  -5 -11  12       12.09        7.89     85.56 o 
  -4 -11  12     2530.38     2635.73    178.07 o 
  -3 -11  12     3150.92     3128.16    189.78 o 
  -2 -11  12      818.60      786.23    130.64 o 
  -1 -11  12     5670.49     5757.21    286.01 o 
   0 -11  12      371.70      390.45     83.90 o 
   1 -11  12      550.57      384.73     98.30 o 
   2 -11  12      382.71      353.75     95.78 o 
   3 -11  12      935.99     1116.64    222.78 o 
   4 -11  12     8313.85     9109.12   1289.42 o 
   5 -11  12        3.11        0.00     70.43 o 
   6 -11  12     3971.60     4263.44    215.80 o 
  -7 -10  12      361.86      383.41     98.36 o 
  -6 -10  12       12.75        6.64     71.89 o 
  -5 -10  12     1823.25     1680.94    193.66 o 
  -4 -10  12      253.61      363.76     84.10 o 
  -3 -10  12     4174.83     4478.18    213.87 o 
  -2 -10  12     4376.30     4231.60    208.06 o 
  -1 -10  12      391.66      520.45    132.82 o 
   0 -10  12     1137.95     1148.30    114.48 o 
   1 -10  12      119.72      118.43    192.79 o 
   2 -10  12     6859.69     6835.97    292.72 o 
   3 -10  12     9510.92     9860.51    427.83 o 
   4 -10  12     5730.95     5698.60    264.94 o 
   5 -10  12    11648.77    12132.78    519.47 o 
   6 -10  12        6.84       15.25     55.00 o 
   7 -10  12       28.76       40.84     56.01 o 
  -7  -9  12      471.51      335.50     90.55 o 
  -6  -9  12     2068.27     2314.43    208.53 o 
  -5  -9  12       96.60      163.85     77.63 o 
  -4  -9  12     8622.71     8948.02    508.84 o 
  -3  -9  12      941.37     1128.23    131.76 o 
  -2  -9  12     6240.65     6247.95    235.93 o 
  -1  -9  12      287.63      208.18     78.00 o 
   0  -9  12       17.04       61.02     51.41 o 
   1  -9  12    11012.96    10695.74    557.21 o 
   2  -9  12      303.54      176.51     81.75 o 
   3  -9  12     5184.06     5436.36    248.95 o 
   4  -9  12     3568.72     3674.55    161.65 o 
   5  -9  12      401.03      430.48     62.80 o 
   6  -9  12      262.50      164.19     54.41 o 
   7  -9  12      270.98      282.49     68.11 o 
   8  -9  12     2630.51     2949.69    235.37 o 
  -8  -8  12      471.65      534.34    111.20 o 
  -7  -8  12     1039.92     1164.84    141.36 o 
  -6  -8  12     1918.72     1918.58    160.00 o 
  -5  -8  12     8492.30     8214.43    498.82 o 
  -4  -8  12      459.84      326.25     77.73 o 
  -3  -8  12     5437.03     5613.99    219.22 o 
  -2  -8  12       79.24        0.00     48.12 o 
  -1  -8  12      516.21      314.76     72.83 o 
   0  -8  12     7239.19     7368.97    378.76 o 
   1  -8  12     1144.46     1160.55    116.31 o 
   2  -8  12    18385.66    18296.41    525.20 o 
   3  -8  12      869.37      757.26     79.35 o 
   4  -8  12     2153.21     2153.29    117.27 o 
   5  -8  12        4.18        0.00     38.70 o 
   6  -8  12     1432.53     1385.27     97.12 o 
   7  -8  12     5465.72     5464.03    172.11 o 
   8  -8  12      372.25      431.73     66.49 o 
   9  -8  12     3894.93     4279.11    208.46 o 
  -8  -7  12        2.21        0.00     63.98 o
[truncated: 151,602 more chars]
